# Supplementary material for: Healthcare professionals’ perceptions of patient safety in European emergency departments: a comparative analysis of survey results
Source: Intern Emerg Med. 2024 Jan 26;19(4):1121–7. doi: 10.1007/s11739-023-03523-1 (PMC11186879; doi:10.1007/s11739-023-03523-1)
Supplement: Supplementary file 1 — Supplementary file1 (XLSX 320 KB) [file 11739_2023_3523_MOESM1_ESM.xlsx]

## Sheet: Sheet
Respondent ID	Collector ID	Start Date	End Date	IP Address	Email Address	First Name	Last Name	Custom Data 1	How many years of experience do you have in the ED?	There is an open, non-judgemental environment for reporting safety concerns.	New nurses are well mentored by nurses with more experience	ED leadership takes action to improve safety of clinical care for patients	Protocols are used for high risk or complex medication administration (ex: sedation, thrombolytic, blood etc)	Junior or unexperienced doctors are adequately supervised in the ED	It is easy to find the professionals caring for a specific patient	ED leadership takes action to grant infection control in the ED	Mental health patients are cared for in a safe environment	Monitoring devices function in the ED	There is sufficient space for delivering care	ED personnel feel physically safe while working	There are enough PPE supplies to protect professionals	Medical staffing is sufficient to handle patient load during busy periods	CT scans are completed within 1 hour when clinically indicated	ED staff feels pressurized by external targets over patient care	Effective systems are in place to highlight patient alerts (eg. Allergies, risk of falling…)to ED staff	Hospital managers support improvements in patient safety in the ED	Hospital procedures are effective at improving flow in the ED	I am less effective at work because of fatigue and burnout	I am proud to work in Emergency Medicine	Initial assessment/triage works well in my department	It is difficult to gain access to patient’s hospital medical records when needed	It is difficult to gain access to patient’s primary care records when needed	Monitoring of vital signs/Early Warning Scores are used effectively	Morale in my ED is high	Nurse staffing is sufficient to handle patient load during busy periods	Patients are transferred to a hospital bed in timely manner (no crowding due to boarding)	Procedures to report errors and near misses are user friendly	The number of patients cared for exceeds the capacity of the ED to provide safe care	There is an adequate number of functioning computers in the ED	This is a good place to work.	Working in my ED is like being part of a large family	Interruptions disrupt the ability of staff to provide care	Doctors and nurses work well together in the ED	Important clinical information is lost in handovers at the change of shift	There is good communication of patient management between doctors and nurses	Professional details
									Response	Response	Response	Response	Response	Response	Response	Response	Response	Response	Response	Response	Response	Response	Response	Response	Response	Response	Response	Response	Response	Response	Response	Response	Response	Response	Response	Response	Response	Response	Response	Response	Response	Response	Response	Response	Response	What is your country of work?	What is the postal code of your working place?	Are you a Doctor or a Nurse?	Are you Male, Female or Other?
118254979130	449482920	2023-02-28 06:22:17	2023-02-28 06:31:30	87.68.136.101					>10	Usually	Sometimes	Usually	Sometimes	Usually	Sometimes	Usually	Rarely	Rarely	Rarely	Rarely	Usually	Never	Rarely	Usually	Rarely	Never	Never	Usually	Usually	Usually	Usually	Usually	Sometimes	Usually	Never	Never	Never	Usually	Never	Usually	Usually	Always	Usually	Sometimes	Sometimes	Israel	7747629	A doctor	male
118254745336	449482920	2023-02-28 01:11:43	2023-02-28 01:22:40	84.65.214.133					5-10	Sometimes	Sometimes	Sometimes	Usually	Rarely	Usually	Sometimes	Rarely	Sometimes	Rarely	Sometimes	Rarely	Never	Never	Usually	Rarely	Rarely	Rarely	Always	Sometimes	Rarely	Sometimes	Usually	Rarely	Sometimes	Never	Rarely	Never	Usually	Never	Sometimes	Rarely	Usually	Rarely	Sometimes	Rarely	UK	E11 1NR	Doctor	Male
118254626529	449482920	2023-02-27 23:09:55	2023-02-27 23:24:46	94.234.104.8					>10	Sometimes	Sometimes	Rarely	Usually	Usually	Sometimes	Rarely	Rarely	Usually	Rarely	Usually	Sometimes	Rarely	Usually	Usually	Rarely	Rarely	Rarely	Sometimes	Usually	Sometimes	Rarely	Usually	Sometimes	Never	Rarely	Rarely	Never	Usually	Sometimes	Rarely	Sometimes	Sometimes	Usually	Usually	Usually	Sweden	25187	Doctor	Male
118254618354	449482920	2023-02-27 23:10:13	2023-02-27 23:18:16	176.228.139.28					>10	Usually	Usually	Sometimes	Always	Usually	Sometimes	Sometimes	Rarely	Sometimes	Rarely	Sometimes	I don't know	Usually	Sometimes	Usually	Sometimes	Sometimes	Sometimes	Rarely	Usually	Usually	Sometimes	Sometimes	Usually	Usually	Rarely	Sometimes	Rarely	Sometimes	Rarely	Usually	Usually	Sometimes	Usually	Sometimes	Usually	Israel	55555	Doctor	Male
118254528859	449482920	2023-02-27 21:45:54	2023-02-27 22:05:04	188.149.68.99					>10	Usually	Sometimes	Usually	Sometimes	Usually	Sometimes	Usually	Sometimes	Usually	Usually	Usually	Usually	Usually	Usually	Sometimes	Sometimes	Rarely	Rarely	Sometimes	Always	Usually	Rarely	Rarely	Usually	Usually	Usually	Sometimes	Usually	Sometimes	Usually	Always	Usually	Usually	Usually	Sometimes	Usually	Sweden	90737	Doctor	Female
118254494254	449482920	2023-02-27 21:30:26	2023-02-27 21:35:15	81.224.132.47					<5	Usually	Sometimes	Sometimes	Usually	Sometimes	Sometimes	Sometimes	Rarely	Usually	Rarely	Usually	Usually	Never	Rarely	Sometimes	Sometimes	Rarely	Rarely	Sometimes	Sometimes	Rarely	Sometimes	Sometimes	Sometimes	Usually	Rarely	Rarely	Rarely	Rarely	Rarely	Sometimes	Sometimes	Always	Usually	Sometimes	Usually	Sweden	14157	Doctor	Female
118254414364	449482920	2023-02-27 20:18:44	2023-02-27 20:23:55	94.230.145.201					<5	Always	Always	Usually	Always	Always	Usually	Usually	Usually	Always	Always	Always	Usually	Usually	Usually	Usually	Always	Usually	Usually	Rarely	Always	Usually	Sometimes	Sometimes	Always	Always	Always	Always	Usually	Sometimes	Always	Usually	Usually	Sometimes	Usually	Rarely	Usually	Czech republic	15600	doctor	female
118254371229	449482920	2023-02-27 19:39:34	2023-02-27 19:47:23	2.55.174.169					<5	Sometimes	Usually	Usually	Usually	Usually	Usually	Rarely	Rarely	Sometimes	Usually	Usually	Usually	Usually	Sometimes	Sometimes	Sometimes	Rarely	Sometimes	Sometimes	Usually	Usually	Rarely	Sometimes	Sometimes	Sometimes	Sometimes	Usually	Usually	Usually	Rarely	Usually	Sometimes	Sometimes	Usually	Sometimes	Usually	Israel	15208	Doctor	Male
118254319954	449482920	2023-02-27 18:50:16	2023-02-27 18:52:24	147.235.202.6					<5	Rarely	Rarely	Sometimes	Sometimes	Rarely	Sometimes	Sometimes	Sometimes	Usually	Usually	Usually	Usually	Usually	Sometimes	Sometimes	Sometimes	Sometimes	Sometimes	Sometimes	Sometimes	Sometimes	Sometimes	Sometimes	Sometimes	Sometimes	Sometimes	Sometimes	Sometimes	Usually	Usually	Sometimes	Sometimes	Sometimes	Sometimes	Sometimes	Sometimes	Israel	1	Dictor	Male
118254311530	449482920	2023-02-27 18:37:44	2023-02-27 18:44:26	84.229.167.24					>10	Usually	Usually	Sometimes	Sometimes	Usually	Sometimes	Usually	Sometimes	Usually	Rarely	Usually	Rarely	Never	Rarely	Sometimes	Usually	Usually	Rarely	Usually	Always	Usually	Sometimes	Sometimes	Usually	Usually	Rarely	Rarely	Rarely	Sometimes	Rarely	Usually	Always	Sometimes	Usually	Sometimes	Usually	Israel	8496500	Doctor	Female
118254311979	449482920	2023-02-27 18:40:47	2023-02-27 18:44:15	2.52.28.121					5-10	Usually	Usually	Sometimes	Rarely	Sometimes	Sometimes	Sometimes	Sometimes	Usually	Usually	Usually	Always	Rarely	Sometimes	Usually	Usually	Sometimes	Rarely	Always	Usually	Sometimes	Sometimes	Usually	Sometimes	Sometimes	Sometimes	Sometimes	Rarely	Rarely	Usually	Sometimes	Rarely	Always	Sometimes	Usually	Sometimes	Israel	Belinson	Doctor	Female
118254304225	449482920	2023-02-27 18:27:47	2023-02-27 18:36:41	46.120.184.248					<5	Sometimes	I don't know	Sometimes	Usually	Usually	Sometimes	Rarely	Sometimes	Usually	Rarely	Usually	Always	Rarely	Sometimes	Always	Always	Usually	Usually	Sometimes	Usually	Usually	Never	Rarely	Usually	Sometimes	Sometimes	Rarely	Never	Rarely	Usually	Usually	Usually	Always	Usually	Rarely	Sometimes	Isrsel	6423906	Doctor	Female
118254301430	449482920	2023-02-27 18:27:25	2023-02-27 18:34:01	176.12.222.161					<5	Usually	Usually	Always	Usually	Usually	Sometimes	Usually	Rarely	Usually	Rarely	Sometimes	Sometimes	Rarely	Sometimes	Sometimes	Usually	Sometimes	Sometimes	Sometimes	Always	Sometimes	Sometimes	Sometimes	Usually	Usually	Sometimes	Rarely	Always	Sometimes	Rarely	Sometimes	Usually	Usually	Usually	Sometimes	Usually	Israel	772200	Doctor	Male
118254293705	449482920	2023-02-27 18:19:18	2023-02-27 18:25:48	46.120.184.248					<5	Usually	I don't know	I don't know	Always	Usually	Usually	Usually	Usually	Usually	Never	Rarely	Usually	Never	Rarely	Usually	Usually	I don't know	Rarely	Always	Usually	Sometimes	Rarely	Usually	Usually	Rarely	Never	Never	Usually	Always	Rarely	Usually	Usually	Usually	Usually	Rarely	Usually	Israel	6423906	Doctor	Male
118254284458	449482920	2023-02-27 18:08:25	2023-02-27 18:16:31	89.24.50.25					5-10	Usually	Always	Sometimes	I don't know	Always	Always	Usually	I don't know	Always	Always	Usually	Always	Usually	Always	Sometimes	Always	Never	Usually	Usually	Always	Always	Rarely	Sometimes	Always	Usually	I don't know	Sometimes	Sometimes	I don't know	Always	Always	Sometimes	I don't know	Usually	Rarely	Usually	czech republic	32300	doctor	male
118254237953	449482920	2023-02-27 17:29:39	2023-02-27 17:34:38	46.19.86.8					5-10	Usually	Usually	Usually	Always	Sometimes	Usually	Usually	Usually	Usually	Sometimes	Usually	Usually	Usually	Usually	Sometimes	Usually	Usually	Usually	Sometimes	Always	Usually	Rarely	Rarely	Rarely	Usually	Sometimes	Usually	Usually	Usually	Usually	Usually	Usually	Sometimes	Usually	Rarely	Usually	israel	9001	doctor	male
118254232077	449482920	2023-02-27 17:26:27	2023-02-27 17:29:19	77.54.227.146					>10	Sometimes	Rarely	Sometimes	Sometimes	Sometimes	Sometimes	Rarely	Rarely	Usually	Rarely	Rarely	Usually	Never	Never	Usually	Rarely	Never	Rarely	Usually	Always	Rarely	Sometimes	Sometimes	Rarely	Rarely	Rarely	Rarely	Rarely	Always	Rarely	Usually	Usually	Always	Usually	Usually	Sometimes	Portugal	2720-276	Doctor	MAle
118254203328	449482920	2023-02-27 16:59:51	2023-02-27 17:03:51	82.166.140.117					5-10	Always	Always	Always	Always	Sometimes	Sometimes	Sometimes	Usually	Usually	Rarely	Usually	Usually	Rarely	Rarely	Usually	Always	Always	Sometimes	Always	Always	Sometimes	Rarely	Rarely	Always	Sometimes	Rarely	Rarely	Always	Always	Usually	Sometimes	Usually	Usually	Always	Usually	Always	Israel	123456	Doctor	Male
118253915632	449482920	2023-02-27 11:07:44	2023-02-27 11:12:17	85.30.149.35					5-10	Usually	Rarely	Rarely	Sometimes	Usually	Sometimes	Rarely	Rarely	Sometimes	Usually	Usually	Usually	Never	Sometimes	I don't know	Usually	Rarely	I don't know	Usually	Usually	Sometimes	Never	Usually	Rarely	Sometimes	Never	Usually	Sometimes	Usually	Sometimes	Rarely	Usually	Always	Sometimes	Sometimes	Sometimes	Sweden	21502	Doctor	Male
118253898666	449482920	2023-02-27 10:37:27	2023-02-27 10:41:55	217.131.114.125					<5	Usually	Rarely	Sometimes	Sometimes	Sometimes	Usually	Rarely	Rarely	Usually	Sometimes	Sometimes	Usually	Rarely	Usually	Sometimes	Rarely	Rarely	Sometimes	Usually	Usually	Usually	Sometimes	Sometimes	Sometimes	Rarely	Sometimes	Usually	Usually	Usually	Usually	Sometimes	Always	Usually	Usually	Usually	Sometimes	Turkey	06010	Doctor	Male
118253896639	449482920	2023-02-27 10:30:49	2023-02-27 10:38:14	86.95.73.71					>10	Always	Usually	Usually	Always	Always	Usually	Always	Always	Always	Usually	Usually	Always	Usually	Usually	Sometimes	Always	I don't know	I don't know	Sometimes	Always	Usually	Sometimes	Sometimes	Always	Usually	Usually	Usually	Always	Usually	Always	Always	Usually	I don't know	Usually	Sometimes	Usually	Netherlands	3844	Nurse	Female
118253878970	449482920	2023-02-27 10:03:17	2023-02-27 10:08:12	109.253.189.104					5-10	Usually	Usually	Usually	Usually	Sometimes	Usually	Sometimes	Sometimes	Usually	Usually	Usually	Always	Sometimes	Sometimes	Sometimes	Usually	Usually	Sometimes	Sometimes	Usually	Usually	Rarely	Rarely	Usually	Sometimes	Sometimes	Sometimes	Usually	Sometimes	Usually	Sometimes	Usually	Usually	Usually	Rarely	Usually	Israel	6423906	Doctor	Female
118253859189	449482920	2023-02-27 09:24:25	2023-02-27 09:32:24	77.170.116.128					>10	Usually	Usually	Sometimes	Always	Usually	Rarely	Usually	Sometimes	Always	Sometimes	Usually	Always	Sometimes	Usually	Rarely	Sometimes	Sometimes	Sometimes	Rarely	Always	Usually	Sometimes	Usually	Usually	Usually	Usually	Sometimes	Usually	Sometimes	Usually	Usually	Usually	Sometimes	Always	Rarely	Usually	Netherlands	1358EE	Doctor	Male
118253832899	449482920	2023-02-27 08:37:37	2023-02-27 08:41:43	172.226.0.92					>10	Sometimes	Rarely	Sometimes	Sometimes	Sometimes	Sometimes	Usually	Rarely	Sometimes	Never	Usually	Always	Sometimes	Sometimes	Rarely	Always	Rarely	Never	Never	Always	Sometimes	Never	Rarely	Usually	Rarely	Sometimes	Never	Sometimes	Always	Sometimes	Sometimes	Rarely	Sometimes	Sometimes	Sometimes	Sometimes	United Kingdom	HU3 2JZ	Nurse ACP	Male
118253831037	449482920	2023-02-27 08:14:44	2023-02-27 08:37:37	195.113.82.2					>20	Always	Usually	Always	Usually	Always	Always	Always	Always	Always	Always	Usually	Always	Usually	Always	I don't know	Always	Always	Usually	Never	Always	Usually	Rarely	Usually	Always	Always	Usually	Usually	Always	Rarely	Usually	Always	Always	I don't know	Usually	Never	Usually	Czech republic	15006	doctor, former founding head of ED	male ("other" is nonsense)
118253805569	449482920	2023-02-27 07:38:24	2023-02-27 07:43:48	49.225.181.15					>20	Usually	Sometimes	Usually	Usually	Usually	Sometimes	Sometimes	Rarely	Sometimes	Rarely	Usually	Always	Sometimes	Sometimes	Sometimes	Sometimes	Rarely	Rarely	Sometimes	Usually	Sometimes	Rarely	Sometimes	Usually	Sometimes	Rarely	Rarely	Rarely	Usually	Sometimes	Sometimes	Always	Usually	Always	Usually	Sometimes	UK	IP45PD	Nurse ACP	Female
118253770153	449482920	2023-02-27 06:19:04	2023-02-27 06:22:00	80.216.116.161					<5	Always	Rarely	Rarely	Always	Sometimes	Usually	Usually	Usually	Always	Usually	Rarely	Always	Never	Never	Usually	Rarely	Never	Never	Never	Always	Usually	Never	Never	Always	Always	Never	Rarely	Usually	Always	Always	Usually	Usually	Sometimes	Always	Rarely	Usually	Sweden	stockholm	dr	m
118253665268	449482920	2023-02-27 01:54:23	2023-02-27 02:13:24	92.8.206.4					<5	Sometimes	Sometimes	Sometimes	Usually	Usually	Usually	Sometimes	Rarely	Usually	Sometimes	Sometimes	Usually	Sometimes	Usually	Usually	Rarely	Rarely	Sometimes	Always	Sometimes	Sometimes	Sometimes	Sometimes	Sometimes	Rarely	Rarely	Rarely	Rarely	Usually	Rarely	Sometimes	Sometimes	Always	Sometimes	Sometimes	Usually	England	EX31 4JB	Doctor	Female
118253650297	449482920	2023-02-27 00:39:44	2023-02-27 01:31:44	1.159.85.33					>20	Always	Always	Rarely	Always	Rarely	Sometimes	Usually	Rarely	Always	Never	Rarely	Always	Never	Never	Always	Usually	Rarely	Never	Always	Rarely	Rarely	Rarely	Always	Sometimes	Rarely	Never	Never	Rarely	Always	Rarely	Rarely	Sometimes	Always	Usually	Sometimes	Sometimes	Australia	31268	Dr	M
118253620776	449482920	2023-02-27 00:00:23	2023-02-27 00:04:42	134.65.158.116					>10	Usually	Usually	Usually	Always	Usually	Usually	Always	Sometimes	Usually	Sometimes	Usually	Always	Sometimes	Usually	Sometimes	Usually	Sometimes	Sometimes	Rarely	Always	Usually	Rarely	Rarely	Usually	Sometimes	Sometimes	Sometimes	Usually	Sometimes	Sometimes	Always	Usually	Sometimes	Usually	Sometimes	Usually	Uk	E1	Doctor	Male
118253614047	449482920	2023-02-26 23:25:08	2023-02-26 23:41:48	185.9.19.90					>20	Usually	Usually	Always	Always	Usually	Rarely	Always	Always	Always	Sometimes	Usually	Usually	Rarely	Usually	Rarely	Rarely	Always	Sometimes	Never	Always	Usually	Sometimes	Sometimes	Usually	Rarely	Rarely	Sometimes	Usually	Sometimes	Usually	Usually	Sometimes	Sometimes	Always	Rarely	Usually	Italy	31044	Doctor	Male
118253593034	449482920	2023-02-26 22:26:59	2023-02-26 22:33:13	83.233.136.155					5-10	Usually	Always	Always	Usually	Always	Usually	Always	Sometimes	Usually	Sometimes	Usually	Always	Usually	Usually	Usually	Sometimes	Sometimes	Rarely	Rarely	Always	Usually	Sometimes	Usually	Usually	Usually	Rarely	Rarely	Rarely	Sometimes	Sometimes	Always	Always	Sometimes	Usually	Sometimes	Usually	Sweden	22730	Doctor	Female
118253585044	449482920	2023-02-26 22:01:11	2023-02-26 22:07:25	94.191.136.142					5-10	Usually	Sometimes	Always	Usually	Sometimes	Usually	Sometimes	Rarely	Usually	Usually	Usually	Always	Sometimes	Rarely	Usually	Sometimes	Usually	Sometimes	Sometimes	Usually	Sometimes	Never	Rarely	Usually	Sometimes	Sometimes	Usually	Usually	Sometimes	Always	Usually	Sometimes	Sometimes	Usually	Sometimes	Usually	Sweden	63349	Doctor	Female
118253561446	449482920	2023-02-26 20:46:07	2023-02-26 20:51:54	83.187.187.161					<5	Always	Sometimes	Always	Usually	Usually	Usually	Always	Sometimes	Usually	Sometimes	Always	Always	Rarely	Sometimes	Never	Sometimes	Sometimes	Rarely	Sometimes	Always	Usually	Sometimes	Usually	Usually	Sometimes	Never	Rarely	Usually	Usually	Always	Always	Always	Sometimes	Usually	Rarely	Always	Sweden	22285	Doctor	Male
118253474296	449482920	2023-02-26 16:46:26	2023-02-26 16:54:42	37.233.77.112					5-10	Usually	Sometimes	Sometimes	Always	Usually	Sometimes	Usually	Sometimes	Always	Sometimes	Usually	Usually	Sometimes	Rarely	Usually	Sometimes	Never	Rarely	Usually	Always	Rarely	Usually	Usually	Usually	Usually	Sometimes	Sometimes	Usually	Usually	Usually	Sometimes	Always	Usually	Usually	Sometimes	Usually	Sweden	Somewhere	Doctor	Male
118253460900	449482920	2023-02-26 16:10:46	2023-02-26 16:16:20	94.234.115.248					>10	Sometimes	I don't know	Sometimes	Usually	Rarely	Sometimes	Sometimes	Sometimes	Usually	Rarely	Usually	Usually	Never	Usually	Sometimes	Sometimes	Sometimes	Rarely	Rarely	Sometimes	Usually	Rarely	Sometimes	Sometimes	Sometimes	Never	Usually	Sometimes	Sometimes	Usually	Sometimes	I don't know	Sometimes	Usually	Sometimes	Usually	Sweden	11219	D	M
118253449212	449482920	2023-02-26 15:38:32	2023-02-26 15:43:02	155.4.214.32					5-10	Always	Sometimes	Sometimes	Sometimes	Usually	Rarely	Sometimes	Rarely	Usually	Rarely	Rarely	Rarely	Never	Sometimes	Usually	Usually	Rarely	Never	Sometimes	Always	Sometimes	Rarely	Usually	Usually	Rarely	Never	Never	Rarely	Usually	Sometimes	Sometimes	Usually	Usually	Usually	Sometimes	Sometimes	Sweden	46164	Doc	M
118253435694	449482920	2023-02-26 14:45:24	2023-02-26 15:05:08	86.99.222.103					>20	Never	Usually	Rarely	Always	Usually	Usually	Never	Never	Always	Always	Rarely	Sometimes	Never	Sometimes	Sometimes	Usually	Never	Rarely	Usually	Always	Usually	Usually	Always	Usually	Rarely	Never	Never	Usually	Sometimes	Usually	Never	Rarely	Rarely	Always	Usually	Usually	United Arab Emirates	54000	Doctor	Female
118253414794	449482920	2023-02-26 13:55:22	2023-02-26 13:59:06	84.67.114.49					>10	Usually	Rarely	Usually	Always	Sometimes	Usually	Sometimes	Usually	Always	Rarely	Sometimes	Usually	Rarely	Rarely	Usually	Always	Sometimes	Rarely	Sometimes	Usually	Usually	Rarely	Rarely	Sometimes	Rarely	Rarely	Rarely	Rarely	Usually	Usually	Usually	Usually	Sometimes	Usually	Sometimes	Sometimes	United Kingdom	TN24 OLZ	Doctor	Male
118253394364	449482920	2023-02-26 12:51:01	2023-02-26 12:55:04	84.217.181.176					<5	Usually	Rarely	Rarely	Rarely	Usually	Sometimes	Usually	Never	Usually	Sometimes	Usually	Usually	Sometimes	Never	Always	Usually	I don't know	Rarely	Usually	Always	Usually	Sometimes	Usually	Sometimes	Sometimes	Never	Never	Never	Rarely	Usually	Sometimes	Sometimes	Always	Usually	Rarely	Usually	Sweden	63349	Doctor	Male
118253392461	449482920	2023-02-26 12:27:00	2023-02-26 12:49:28	95.198.246.126					<5	Usually	Sometimes	Usually	Always	Usually	Usually	Sometimes	Sometimes	Usually	Sometimes	Usually	Usually	Rarely	Usually	Sometimes	Usually	Sometimes	Sometimes	Sometimes	Always	Usually	Rarely	Rarely	Usually	Usually	Rarely	Sometimes	Usually	Sometimes	Usually	Usually	Usually	Sometimes	Usually	Rarely	Usually	Sweden	14157	Doctor	Female
118253385232	449482920	2023-02-26 12:18:25	2023-02-26 12:29:41	176.10.144.12					>20	Usually	Sometimes	Usually	Usually	Usually	Always	Usually	Always	Always	Always	Usually	Usually	Usually	Sometimes	Sometimes	Sometimes	Rarely	Rarely	Sometimes	Usually	Usually	Never	Never	Usually	Usually	Sometimes	Rarely	Rarely	Sometimes	Always	Usually	Sometimes	Sometimes	Usually	Sometimes	Usually	Sweden	58245	Doctor	Female
118253375450	449482920	2023-02-26 11:59:36	2023-02-26 12:04:03	212.107.138.242					5-10	Rarely	Usually	Rarely	Sometimes	Rarely	Rarely	Rarely	Sometimes	I don't know	Never	Rarely	Rarely	Never	Never	Always	Rarely	Rarely	Rarely	Usually	I don't know	Rarely	Sometimes	Sometimes	Rarely	Rarely	Never	Never	Rarely	Always	Rarely	Never	Usually	Always	Usually	Always	Usually	Sweden	14157	Doctor	Female
118253371969	449482920	2023-02-26 11:49:39	2023-02-26 11:53:48	88.129.123.72					5-10	Never	I don't know	Never	Sometimes	Rarely	Usually	Never	Sometimes	Usually	Rarely	Rarely	Usually	Never	Never	Always	Rarely	I don't know	Rarely	Usually	Rarely	Rarely	Rarely	Rarely	Sometimes	Sometimes	Rarely	Rarely	Rarely	Usually	Sometimes	Rarely	Never	Usually	Sometimes	Sometimes	Sometimes	Sweden	..	Dr	F
118253359146	449482920	2023-02-26 11:04:31	2023-02-26 11:11:55	171.4.1.242					5-10	Usually	Rarely	Usually	Usually	Rarely	Always	Never	Rarely	Always	Rarely	Sometimes	Sometimes	Never	Usually	Always	Usually	Always	Sometimes	Usually	Always	Rarely	Rarely	Rarely	Usually	Always	Rarely	Sometimes	Never	Always	Rarely	Rarely	Always	Usually	Always	Rarely	Usually	Sweden	11131	Doctor	Female
118253358226	449482920	2023-02-26 10:46:56	2023-02-26 11:09:09	89.144.207.199					>20	Usually	Usually	Sometimes	Usually	Usually	Usually	Always	Usually	Always	Usually	Usually	Usually	Usually	Usually	Sometimes	Always	Usually	Usually	Never	Always	Usually	Rarely	Rarely	Usually	Usually	Usually	Usually	Usually	Rarely	Always	Usually	Usually	Rarely	Usually	Rarely	Usually	Austria	1210	Doctor	Kemal
118253348449	449482920	2023-02-26 10:34:11	2023-02-26 10:40:26	94.255.241.129					<5	Rarely	Sometimes	Sometimes	Always	Sometimes	Sometimes	Usually	Sometimes	Usually	Rarely	Usually	Always	Never	Sometimes	Usually	Usually	Usually	Sometimes	Sometimes	Usually	Usually	Rarely	Rarely	Usually	Usually	Never	Rarely	Usually	Usually	Usually	Sometimes	Sometimes	Sometimes	Usually	Sometimes	Sometimes	Sweden	75185	Doctor	Male
118253345341	449482920	2023-02-26 10:28:09	2023-02-26 10:31:35	81.226.54.53					5-10	Sometimes	Sometimes	Sometimes	Sometimes	Usually	Usually	Usually	Sometimes	Usually	Sometimes	Usually	Always	Rarely	Rarely	Usually	Usually	Sometimes	Sometimes	Sometimes	Usually	Sometimes	Rarely	Rarely	Sometimes	Sometimes	Rarely	Sometimes	Sometimes	Usually	Sometimes	Usually	Usually	Sometimes	Sometimes	Sometimes	Sometimes	Sweden	14444	Doctor	Male
118253335549	449482920	2023-02-26 09:59:34	2023-02-26 10:03:48	37.228.236.104					>10	Usually	I don't know	Sometimes	Usually	Sometimes	Usually	I don't know	Usually	Usually	Rarely	Rarely	Usually	Never	Sometimes	Usually	Usually	Usually	Sometimes	Always	Usually	Always	Always	Usually	Usually	Sometimes	Sometimes	Rarely	Sometimes	Usually	Always	Usually	Sometimes	Rarely	Usually	Sometimes	Usually	Ireland	Dublin	Doctor	Male
118253313550	449482920	2023-02-26 08:51:42	2023-02-26 08:57:08	185.254.254.1					5-10	Usually	Usually	Sometimes	Sometimes	Sometimes	Usually	Rarely	Rarely	Sometimes	Rarely	Rarely	Usually	Rarely	Sometimes	Usually	Rarely	Sometimes	Sometimes	Usually	Sometimes	Rarely	Rarely	Usually	Sometimes	Rarely	Rarely	Never	Rarely	Always	Never	Rarely	Rarely	Sometimes	Usually	Rarely	Sometimes	croatia	51521	doctor	male
118253277584	449482920	2023-02-26 06:37:32	2023-02-26 06:52:07	94.255.243.50					>20	Usually	Sometimes	Sometimes	Usually	Usually	Usually	Sometimes	Usually	Usually	Rarely	Usually	Always	Sometimes	Usually	Never	Always	Sometimes	Rarely	Sometimes	Usually	Sometimes	Never	Rarely	Usually	Usually	Rarely	Rarely	Always	Sometimes	Sometimes	Sometimes	Sometimes	Usually	Sometimes	Rarely	Usually	Sweden	75135	Specialist nurse	Female
118253184608	449482920	2023-02-26 00:42:11	2023-02-26 00:46:55	188.244.80.136					>10	Sometimes	Sometimes	Sometimes	Sometimes	Usually	Usually	Sometimes	Rarely	Sometimes	Rarely	Usually	Usually	Rarely	Usually	Usually	Rarely	Rarely	Rarely	Sometimes	Always	Usually	Rarely	Rarely	Sometimes	Usually	Sometimes	Usually	Rarely	Usually	Usually	Sometimes	Rarely	Sometimes	Sometimes	Sometimes	Usually	Spain	44002	Doctor	Male
118253122406	449482920	2023-02-25 21:00:42	2023-02-25 21:22:25	188.122.202.140					<5	Sometimes	Rarely	Always	Always	Usually	Usually	Usually	Always	Always	Never	Rarely	Always	Rarely	Usually	Always	Always	Always	Rarely	Usually	Usually	Usually	Rarely	Always	Always	Usually	Never	Rarely	Sometimes	Always	Sometimes	Rarely	Always	Usually	Always	Never	Always	Czech Republic	50005	Nurse	Female
118253065753	449482920	2023-02-25 18:36:36	2023-02-25 18:48:04	190.100.137.104					>10	Sometimes	Sometimes	Sometimes	Rarely	Usually	Usually	Sometimes	Rarely	Sometimes	Rarely	Usually	Always	Usually	Rarely	Sometimes	Sometimes	Rarely	Rarely	Sometimes	Always	Sometimes	Usually	Always	Sometimes	Usually	Sometimes	Never	Never	Usually	Always	Usually	Sometimes	Usually	Usually	Sometimes	Usually	Chile	8320000	Doctor	Male
118253048624	449482920	2023-02-25 17:58:17	2023-02-25 18:05:27	79.54.195.61					>10	Always	Always	Always	Usually	Always	Sometimes	Usually	Usually	Always	Usually	Usually	Always	Usually	Always	Sometimes	Always	Always	Usually	Sometimes	Usually	Usually	Usually	Sometimes	Always	Sometimes	Sometimes	Sometimes	Usually	Sometimes	Always	Usually	Usually	Rarely	Usually	Rarely	Usually	Italy	13100	doctor	male
118253030268	449482920	2023-02-25 17:19:01	2023-02-25 17:24:30	94.189.196.152					5-10	Rarely	Rarely	Sometimes	Never	Sometimes	Sometimes	Never	Never	Sometimes	Never	Rarely	Always	Rarely	Sometimes	Usually	Never	Never	Never	Always	Always	Never	Sometimes	Always	Rarely	Sometimes	Never	Rarely	Never	Never	Rarely	Usually	Always	Usually	Sometimes	Sometimes	Sometimes	Serbia	11080	Doctor	Female
118252998125	449482920	2023-02-25 16:03:21	2023-02-25 16:13:50	83.86.206.210					>10	Usually	Usually	Always	Usually	Usually	Usually	Sometimes	Usually	Usually	Usually	Usually	Always	Usually	Always	I don't know	Sometimes	I don't know	Sometimes	Sometimes	Usually	Usually	Rarely	Usually	Usually	Usually	Usually	Usually	Usually	Sometimes	Usually	Usually	Usually	Sometimes	Usually	Sometimes	Usually	Nederland	5022	Doctor	Female
118252788426	449482920	2023-02-25 07:39:51	2023-02-25 07:47:52	185.50.99.245					>10	Usually	Sometimes	Always	Usually	Usually	Always	Always	Usually	Always	Usually	Sometimes	Always	Usually	Sometimes	Sometimes	Rarely	Always	Usually	Never	Always	Always	Sometimes	Sometimes	Usually	Usually	Usually	Always	Always	Sometimes	Sometimes	Usually	Always	Sometimes	Always	Rarely	Always	Estonia	13419	nurse	female
118252235840	449482920	2023-02-24 16:52:33	2023-02-24 17:02:11	78.183.106.200					<5	Usually	Always	Usually	Always	Always	Always	Usually	Rarely	Always	Usually	Usually	Sometimes	Usually	Rarely	Sometimes	Sometimes	Sometimes	Sometimes	Sometimes	Always	Always	Rarely	Rarely	Always	Usually	Usually	Rarely	Sometimes	Rarely	Usually	Usually	Always	Rarely	Always	Rarely	Always	Turkey	34890	Doctor	Female
118252134927	449482920	2023-02-24 15:06:24	2023-02-24 15:10:48	86.172.233.209					>20	Usually	I don't know	Usually	Always	Usually	Usually	Usually	Usually	Usually	Rarely	Sometimes	Usually	Sometimes	Sometimes	Sometimes	Sometimes	Sometimes	Rarely	Sometimes	Sometimes	Usually	Sometimes	Sometimes	Usually	Sometimes	Sometimes	Rarely	Usually	Usually	Sometimes	Sometimes	Sometimes	Sometimes	Usually	Sometimes	Usually	united Kingdom	CA	doctor	female
118252011612	449482920	2023-02-24 12:04:18	2023-02-24 12:12:59	138.199.26.67					>20	Sometimes	Sometimes	Sometimes	Sometimes	Sometimes	Usually	Rarely	Never	Usually	Sometimes	Rarely	Usually	Rarely	Usually	Usually	Rarely	Sometimes	Never	Usually	Always	Sometimes	Rarely	Rarely	Rarely	Never	Rarely	Rarely	Never	Always	Usually	Never	Sometimes	Always	Sometimes	Usually	Sometimes	SPAIN	43800	DOCTOR	MALE
118251848954	449482920	2023-02-24 06:29:25	2023-02-24 07:34:48	88.103.133.117					>10	Usually	Always	Sometimes	Sometimes	Sometimes	Sometimes	Usually	Sometimes	Always	Always	Usually	Sometimes	Never	Rarely	Usually	Usually	Sometimes	Rarely	Usually	Always	Always	Sometimes	Usually	Usually	Sometimes	Rarely	Rarely	Rarely	Sometimes	Usually	Sometimes	Sometimes	Sometimes	Sometimes	Sometimes	Sometimes	Czech republic	10100	Dr	Female
118251841677	449482920	2023-02-24 07:11:12	2023-02-24 07:18:47	37.154.180.172					5-10	Never	Rarely	Sometimes	Usually	Sometimes	Rarely	Never	Never	Always	Sometimes	Never	Never	Never	Always	Always	Never	Never	Never	Always	Sometimes	Never	Rarely	Rarely	Never	Never	Never	Rarely	Never	Always	Sometimes	Never	Rarely	Always	Sometimes	Usually	Never	Turkey	34010	Doctor	Male
118251746770	449482920	2023-02-24 03:59:32	2023-02-24 04:04:34	110.54.188.172					>20	Usually	Usually	Always	Always	Usually	Sometimes	Usually	Sometimes	Sometimes	Usually	Usually	Usually	Sometimes	Usually	Always	Usually	Usually	Sometimes	Always	Always	Usually	Usually	Usually	Usually	Sometimes	Never	Never	Sometimes	Always	Usually	Usually	Always	Sometimes	Usually	Sometimes	Usually	Philippines	1300	Doctor	Male
118251665732	449482920	2023-02-24 01:22:02	2023-02-24 01:30:10	134.35.148.105					>10	Sometimes	Sometimes	Usually	Always	Always	Usually	Always	Always	Usually	Always	Sometimes	Usually	Sometimes	Rarely	Always	Usually	Always	Usually	Sometimes	Always	Always	Usually	Rarely	Sometimes	Sometimes	Usually	Sometimes	Sometimes	Sometimes	Usually	Usually	Always	Always	Usually	Sometimes	Always	yemen	2757	doctor	male
118251652622	449482920	2023-02-24 00:55:32	2023-02-24 01:08:21	220.79.176.241					>10	Usually	Sometimes	Usually	Always	Usually	Usually	Usually	Rarely	Usually	Usually	Usually	Usually	Sometimes	Always	Usually	Rarely	Usually	Usually	Usually	Usually	Usually	Never	Usually	Sometimes	Usually	Usually	Usually	Always	Usually	Usually	Sometimes	Sometimes	Sometimes	Sometimes	Usually	Usually	South kirea	95618	Doctor	Male
118251601479	449482920	2023-02-23 23:13:21	2023-02-23 23:39:40	88.103.129.122					>20	Sometimes	Usually	Sometimes	Usually	Usually	Rarely	Always	Usually	Always	Usually	Usually	Always	Rarely	Always	Always	Sometimes	Rarely	Rarely	Rarely	Usually	Usually	Usually	Always	Rarely	Usually	Sometimes	Usually	I don't know	Usually	Always	Usually	Usually	Usually	Usually	Sometimes	Usually	Czech Republic	11000	Doctor	Female
118251487963	449482920	2023-02-23 21:00:08	2023-02-23 21:11:56	88.165.92.45					5-10	Sometimes	Usually	Usually	Usually	Usually	Always	Usually	Sometimes	Usually	Usually	Usually	Usually	Sometimes	Rarely	Always	Usually	Usually	Usually	Sometimes	Usually	Usually	Usually	Sometimes	Always	Usually	Rarely	Rarely	Usually	Usually	Usually	Usually	Usually	Usually	Usually	Rarely	Usually	France	13007	Doctor	Female
118251388701	449482920	2023-02-23 19:05:30	2023-02-23 19:16:25	31.22.52.127					>20	Rarely	Sometimes	Rarely	Rarely	Rarely	Sometimes	Rarely	Rarely	Sometimes	Never	Never	Rarely	Never	Usually	Usually	Rarely	Rarely	Sometimes	Always	Usually	Rarely	Rarely	Always	Rarely	Sometimes	Rarely	Rarely	Rarely	Usually	Never	Rarely	Rarely	Sometimes	Sometimes	Sometimes	Usually	Albania	1018	MD	M
118251303234	449482920	2023-02-23 17:36:32	2023-02-23 17:43:47	106.216.231.92					5-10	Sometimes	Always	Sometimes	Always	Usually	Sometimes	Sometimes	Rarely	Usually	Rarely	Rarely	Sometimes	Never	Sometimes	Always	Rarely	Sometimes	Sometimes	Sometimes	Always	Usually	Always	Always	Sometimes	Sometimes	Never	Rarely	Sometimes	Sometimes	Rarely	Usually	Usually	Usually	Usually	Sometimes	Usually	India	575001	Doctor	Male
118251251877	449482920	2023-02-23 16:45:18	2023-02-23 16:50:59	92.184.117.213					>10	Rarely	Rarely	Sometimes	Rarely	Rarely	Rarely	Usually	Rarely	Usually	Never	Sometimes	Rarely	Rarely	Never	Usually	Rarely	Rarely	Never	Sometimes	Always	Rarely	Rarely	Sometimes	Rarely	Rarely	Rarely	Rarely	Rarely	Never	Sometimes	Rarely	Sometimes	Sometimes	Rarely	Sometimes	Rarely	France	41000	Doctor	Male
118251239396	449482920	2023-02-23 16:27:51	2023-02-23 16:36:58	197.58.96.149					>20	Sometimes	Usually	Sometimes	Always	Sometimes	Sometimes	Usually	Rarely	Always	Always	Always	Always	Rarely	Rarely	Always	Usually	Sometimes	Rarely	Sometimes	Always	Sometimes	Never	Never	Usually	Rarely	Rarely	Sometimes	Never	Sometimes	Usually	Sometimes	Rarely	Always	Sometimes	Rarely	Sometimes	Saudi Arabia	31311	Doctor	Male
118251239390	449482920	2023-02-23 13:28:10	2023-02-23 16:36:58	159.86.191.17					>20	Usually	Always	Always	Usually	Always	Sometimes	Usually	Rarely	Sometimes	Rarely	Sometimes	Usually	Sometimes	Usually	Rarely	Rarely	Usually	Rarely	Always	Usually	Usually	Rarely	Rarely	Usually	Rarely	Never	Never	Usually	Always	Usually	Sometimes	Usually	Usually	Usually	Sometimes	Usually	Wales	SA6	Doctor	female
118251225052	449482920	2023-02-23 16:13:54	2023-02-23 16:21:39	90.153.6.36					>10	Always	Usually	Usually	Usually	Sometimes	Always	Usually	Sometimes	Always	I don't know	Usually	Usually	Sometimes	Usually	Rarely	Always	Rarely	Rarely	Sometimes	Usually	Usually	Never	Usually	Usually	Always	Rarely	Sometimes	Always	Sometimes	Usually	Usually	Usually	Rarely	Usually	Rarely	Usually	germany	32120	Doctor	Male
118251184078	449482920	2023-02-23 15:30:00	2023-02-23 15:35:58	81.196.3.231					>10	Usually	Always	Always	Always	Always	Usually	Usually	Usually	Always	Sometimes	Sometimes	Always	Usually	Sometimes	Usually	Usually	Sometimes	Usually	Sometimes	Always	Usually	Usually	Usually	Usually	Sometimes	Sometimes	Sometimes	Sometimes	Sometimes	Sometimes	Sometimes	Always	Sometimes	Always	Rarely	Usually	Romania	Bucharest	Doctor	M
118251181500	449482920	2023-02-23 15:28:59	2023-02-23 15:33:04	102.65.66.19					5-10	Sometimes	Always	Usually	Always	Rarely	Usually	Always	Usually	Always	Usually	Usually	Always	Rarely	Usually	Usually	Usually	Sometimes	Sometimes	Sometimes	Usually	Usually	Sometimes	Sometimes	Always	Usually	Rarely	Sometimes	Sometimes	Sometimes	Never	Sometimes	Sometimes	Usually	Usually	Sometimes	Sometimes	South Africa	8000	Nurse	Female
118251165804	449482920	2023-02-23 15:13:06	2023-02-23 15:16:34	147.161.224.197					5-10	Usually	Always	Sometimes	Usually	Rarely	Sometimes	Sometimes	Sometimes	Always	Usually	Sometimes	Always	Rarely	Usually	Usually	Sometimes	Sometimes	Usually	Usually	Always	Usually	Rarely	Rarely	Usually	Sometimes	Rarely	Sometimes	Usually	Usually	Usually	Sometimes	Sometimes	Sometimes	Usually	Rarely	Usually	United Kingdom	SE1	Paramedic	Male
118251164407	449482920	2023-02-23 15:10:54	2023-02-23 15:14:58	92.142.158.86					5-10	Rarely	Rarely	Rarely	Rarely	Rarely	Usually	Rarely	Rarely	Always	Rarely	Sometimes	Usually	Usually	Rarely	Sometimes	Never	Never	Rarely	Sometimes	Always	Sometimes	Always	Always	Rarely	I don't know	Rarely	Never	Sometimes	Always	Rarely	Rarely	Never	Always	Usually	Sometimes	Never	France	97600	Doctor	Female
118251135869	449482920	2023-02-23 14:18:38	2023-02-23 14:36:51	78.18.81.82					<5	Usually	Sometimes	Sometimes	Usually	Usually	Sometimes	Always	Rarely	Sometimes	Never	Sometimes	Always	Never	Usually	Rarely	Usually	Usually	Rarely	Usually	Always	Usually	Always	Always	Always	Usually	Never	Never	Never	Always	Never	Sometimes	Usually	Usually	Usually	Sometimes	Rarely	Ireland	Blanchardstown	Doctor	Female
118251132853	449482920	2023-02-23 14:23:34	2023-02-23 14:32:30	213.121.240.44					>10	Usually	Sometimes	Usually	Usually	Usually	Usually	Usually	Sometimes	Usually	Sometimes	Usually	Usually	Sometimes	Usually	Rarely	Sometimes	Sometimes	Never	Sometimes	Usually	Usually	Usually	Usually	Usually	Rarely	Rarely	Rarely	Usually	Always	Rarely	Sometimes	Sometimes	Usually	Usually	Usually	Sometimes	UK	TR1 3LJ	Nurse (ACP)	Female
118251108579	449482920	2023-02-23 13:52:07	2023-02-23 13:55:33	93.34.224.150					>10	Usually	Always	Usually	Always	Always	Usually	Usually	Usually	Always	Usually	Sometimes	Always	Rarely	Usually	Sometimes	Always	Sometimes	Sometimes	Usually	Always	Always	Sometimes	Usually	Always	Sometimes	Sometimes	Rarely	Sometimes	Always	Always	Usually	Always	Usually	Usually	Rarely	Usually	Italy	30174	Doctor	Female
118251107843	449482920	2023-02-23 13:28:53	2023-02-23 13:54:19	94.6.85.98					5-10	Usually	Usually	Always	Always	Usually	Sometimes	Usually	Sometimes	Usually	Sometimes	Usually	Usually	Sometimes	Sometimes	Usually	Usually	Always	Sometimes	Usually	Usually	Usually	Rarely	Sometimes	Always	Usually	Sometimes	Rarely	Sometimes	Usually	Always	Usually	Always	Usually	Usually	Sometimes	Usually	UK	BA1	Doctor	Female
118251106619	449482920	2023-02-23 13:28:28	2023-02-23 13:52:17	208.127.199.213					>10	Usually	Sometimes	Always	Always	Always	Always	Always	Always	Usually	Usually	Usually	Always	Usually	Usually	Always	Usually	Usually	Sometimes	Sometimes	Always	Usually	Rarely	Rarely	Usually	Sometimes	Sometimes	Sometimes	Always	Sometimes	Always	Usually	Always	Always	Usually	Sometimes	Always	England	SR47TP	Pharmacist	Male
118251063253	449482920	2023-02-23 12:34:46	2023-02-23 12:41:31	81.246.120.44					>10	Usually	Always	Usually	Usually	Usually	Usually	Usually	Usually	Always	Sometimes	Usually	Always	Sometimes	Usually	Sometimes	Usually	Sometimes	Rarely	Sometimes	Usually	Usually	Sometimes	Sometimes	Sometimes	Usually	Sometimes	Rarely	Sometimes	Sometimes	Usually	Usually	Sometimes	Sometimes	Usually	Sometimes	Usually	Belgium	9300	Nurse	Male
118251045129	449482920	2023-02-23 12:00:47	2023-02-23 12:08:03	188.27.131.99					>20	Usually	Usually	Sometimes	Rarely	Sometimes	Sometimes	Rarely	Sometimes	Sometimes	Rarely	Usually	Usually	Sometimes	Usually	Usually	Sometimes	Sometimes	Sometimes	Sometimes	Always	Usually	Sometimes	Always	Sometimes	Sometimes	Rarely	Rarely	Rarely	Sometimes	Always	Usually	Always	Sometimes	Usually	Sometimes	Usually	Romania	400006	doctor	Female
118251036138	449482920	2023-02-23 11:46:02	2023-02-23 11:52:06	31.94.30.35					5-10	Usually	Always	Always	Always	Usually	Sometimes	Always	Sometimes	Always	Sometimes	Usually	Always	Sometimes	Usually	Sometimes	Sometimes	Usually	Usually	Rarely	Always	Always	Sometimes	Sometimes	Always	Usually	Sometimes	Rarely	Always	Usually	Sometimes	Always	Always	Sometimes	Usually	Rarely	Always	United Kingdom	Bh7	Healthcare support worker	Female
118251029848	449482920	2023-02-23 11:31:13	2023-02-23 11:39:57	93.41.61.184					5-10	Rarely	Sometimes	Usually	Always	Sometimes	Sometimes	Rarely	Sometimes	Always	Sometimes	Sometimes	Always	Sometimes	Usually	Sometimes	Sometimes	Usually	Sometimes	Sometimes	Always	Usually	Usually	Always	Usually	Usually	Usually	Usually	Rarely	Usually	Always	Usually	Usually	Always	Sometimes	Rarely	Sometimes	Italy	36061	Doc	M
118251028373	449482920	2023-02-23 11:32:28	2023-02-23 11:37:24	91.198.168.8					>10	Always	Always	Always	Usually	Always	Usually	Always	Sometimes	Always	Rarely	Usually	Always	Sometimes	Rarely	Sometimes	Always	Usually	Sometimes	Sometimes	Always	Usually	Rarely	Sometimes	Usually	Always	Sometimes	Usually	Always	Sometimes	Usually	Always	Always	Sometimes	Always	Rarely	Usually	Danmark	4600	Doctor	Male
118251018513	449482920	2023-02-23 11:13:11	2023-02-23 11:19:11	93.95.235.5					>10	Usually	Usually	Always	Usually	Usually	Rarely	Usually	Rarely	Usually	Sometimes	Sometimes	Sometimes	Rarely	Sometimes	Usually	Sometimes	Sometimes	Never	Rarely	Always	Usually	Sometimes	Usually	Usually	Usually	Sometimes	Rarely	Always	Usually	Usually	Usually	Sometimes	Usually	Usually	Rarely	Usually	france	01000	Doctor	male
118250970614	449482920	2023-02-23 09:40:09	2023-02-23 09:52:02	163.47.148.217					>10	Always	Usually	Always	Usually	Always	Always	Rarely	Always	Usually	Always	Usually	Sometimes	Sometimes	Rarely	Always	Rarely	Rarely	Sometimes	Usually	Always	Always	Rarely	Rarely	Sometimes	Always	Sometimes	Rarely	Usually	Usually	Rarely	Usually	Always	Usually	Always	Sometimes	Usually	Nepal	7053	Doctor	Male
118250954896	449482920	2023-02-23 09:16:02	2023-02-23 09:23:48	86.33.77.75					5-10	Sometimes	Usually	Usually	Always	Rarely	Sometimes	Usually	Sometimes	Usually	Never	Usually	Sometimes	Sometimes	Sometimes	Usually	Rarely	Sometimes	Sometimes	Sometimes	Sometimes	Usually	Always	Always	Usually	Sometimes	Rarely	Rarely	Never	Sometimes	Usually	Rarely	Rarely	Usually	Usually	Sometimes	Usually	Croatia	10000	Doctor	Male
118250940310	449482920	2023-02-23 08:43:08	2023-02-23 08:54:52	81.92.186.66					>10	Usually	Always	Always	Always	Usually	Usually	Always	Usually	Always	Usually	Usually	Always	Sometimes	Always	Sometimes	Usually	Usually	Rarely	Sometimes	Usually	Always	Sometimes	Usually	Usually	Usually	Sometimes	Sometimes	Always	Sometimes	Usually	Usually	Usually	Always	Always	Rarely	Always	Netherlands	8441	Doctor	Male
118250926768	449482920	2023-02-23 08:08:16	2023-02-23 08:26:19	212.5.158.145					>20	Rarely	Always	Always	Usually	Sometimes	Sometimes	Never	Rarely	Always	Never	Rarely	Usually	Usually	Always	Sometimes	Always	Rarely	Rarely	Sometimes	Always	Always	Never	Always	Usually	Usually	Usually	Sometimes	Never	Rarely	Usually	Usually	Always	Usually	Always	Never	Always	Bulgaria	8600	Doctor	Female
118250906585	449482920	2023-02-23 07:35:05	2023-02-23 07:40:45	81.185.89.10					>10	Always	Sometimes	Sometimes	Usually	Sometimes	Usually	Usually	Sometimes	Usually	Rarely	Rarely	Always	Usually	Usually	Always	Usually	Sometimes	Rarely	Sometimes	Always	Usually	Rarely	Sometimes	Usually	Rarely	Sometimes	Never	Usually	Never	Always	Rarely	Sometimes	Always	Usually	Always	Usually	FRANCE	33000	DOCTOR	MALE
118250880696	449482920	2023-02-23 06:34:30	2023-02-23 06:38:45	81.104.45.101					>20	Always	Usually	Always	Always	Always	Always	Always	Sometimes	Usually	Rarely	Usually	Always	Sometimes	Usually	Usually	Always	Usually	Rarely	Usually	Sometimes	Usually	Rarely	Rarely	Usually	Rarely	Rarely	Rarely	Usually	Always	Usually	Sometimes	Usually	Usually	Usually	Sometimes	Usually	United Kingdom	N19 5NF	Doctor	Male
118250841702	449482920	2023-02-23 05:03:12	2023-02-23 05:08:39	194.53.89.10					5-10	Sometimes	Rarely	Usually	Sometimes	Always	Usually	Always	Sometimes	Always	Usually	Usually	Always	Usually	Sometimes	Rarely	Always	Usually	Sometimes	Sometimes	Always	Usually	Sometimes	Usually	Usually	Usually	Usually	Usually	Usually	Sometimes	Usually	Usually	Usually	Always	Usually	Rarely	Usually	The Netherlands	5022GC	Doctor	Female
118250740478	449482920	2023-02-23 01:48:47	2023-02-23 01:52:21	89.162.24.254					5-10	Usually	Usually	Usually	Always	Usually	Usually	Always	Sometimes	Usually	Sometimes	Usually	Always	Usually	Usually	Rarely	Usually	Usually	Sometimes	Rarely	Always	Usually	Rarely	Usually	Usually	Usually	Usually	Sometimes	Sometimes	Sometimes	Usually	Usually	Always	Sometimes	Usually	Sometimes	Usually	Norway	8000	Doctor	Male
118250693874	449482920	2023-02-23 00:28:17	2023-02-23 00:33:15	103.39.137.67					>20	Rarely	Rarely	Sometimes	Usually	Rarely	Rarely	Sometimes	Rarely	Sometimes	Always	Sometimes	Usually	Rarely	Sometimes	Always	Usually	Rarely	Rarely	Always	Sometimes	Sometimes	Usually	Usually	Usually	Rarely	Rarely	Rarely	Never	Usually	Rarely	Sometimes	Sometimes	Always	Usually	Usually	Usually	Australia	3280	Nurse	Female
118250692530	449482920	2023-02-22 23:50:08	2023-02-23 00:30:41	5.71.162.79					>10	Usually	Rarely	Sometimes	Usually	Usually	Usually	Sometimes	Sometimes	Sometimes	Sometimes	Usually	Sometimes	Rarely	Usually	Usually	Rarely	Usually	Always	Usually	Always	Usually	Sometimes	Sometimes	Usually	Usually	Never	Rarely	Sometimes	Always	Sometimes	Sometimes	Usually	Usually	Always	Usually	Sometimes	United kingdom	Bh7 7dw	Nurse	Female
118250682090	449482920	2023-02-23 00:08:30	2023-02-23 00:14:34	79.154.151.155					<5	Usually	Sometimes	Usually	Always	Usually	Sometimes	Always	Sometimes	Usually	Rarely	Usually	Always	Sometimes	Sometimes	Usually	Usually	Usually	Sometimes	Rarely	Always	Usually	Sometimes	Sometimes	Usually	Usually	Sometimes	Rarely	Sometimes	Usually	Rarely	Usually	Usually	Sometimes	Usually	Sometimes	Sometimes	Spain	08907	Doctor	Female
118250635320	449482920	2023-02-22 23:02:17	2023-02-22 23:14:45	169.1.86.205					>20	Sometimes	Sometimes	Rarely	Usually	Sometimes	Sometimes	Usually	Sometimes	Always	Sometimes	Usually	Usually	Rarely	Sometimes	Sometimes	Usually	Usually	Rarely	Usually	Sometimes	Sometimes	Always	Always	Usually	Sometimes	Rarely	Rarely	Sometimes	Sometimes	Always	Always	Usually	Sometimes	Usually	Rarely	Usually	South Africa	0001	Doctor	Male
118250600615	449482920	2023-02-22 22:16:57	2023-02-22 22:21:12	122.106.251.62					>20	Usually	Usually	Usually	Always	Usually	Usually	Usually	Usually	Usually	Rarely	Sometimes	Always	Sometimes	Usually	Usually	Usually	Sometimes	Rarely	Sometimes	Usually	Usually	Rarely	Sometimes	Usually	Sometimes	Rarely	Rarely	Usually	Usually	Sometimes	Usually	Always	Usually	Usually	Sometimes	Usually	Australia	2287	Doctor	Male
118250588471	449482920	2023-02-22 22:00:39	2023-02-22 22:06:41	124.188.102.11					>20	Sometimes	Sometimes	Sometimes	Usually	Usually	Usually	Usually	Usually	Usually	Rarely	Usually	Usually	Sometimes	Sometimes	Always	Sometimes	Rarely	Rarely	Sometimes	Always	Sometimes	Rarely	Always	Sometimes	Sometimes	Sometimes	Rarely	Rarely	Usually	Sometimes	Usually	Always	Sometimes	Usually	Sometimes	Usually	Australia	3220	Doctor	Female
118250572607	449482920	2023-02-22 21:42:29	2023-02-22 21:48:13	188.37.61.129					>10	Never	Rarely	Sometimes	Sometimes	Rarely	Sometimes	Rarely	Never	Sometimes	Never	Rarely	Usually	Rarely	Sometimes	Usually	Sometimes	Sometimes	Rarely	Usually	Usually	Usually	Sometimes	Usually	Sometimes	Rarely	Rarely	Never	Sometimes	Usually	Usually	Sometimes	Sometimes	Usually	Usually	Rarely	Usually	Portugal	1500	Doctor	Male
118250564813	449482920	2023-02-22 21:30:31	2023-02-22 21:38:54	88.170.246.173					>10	Usually	Always	Usually	Usually	Usually	Usually	Sometimes	Sometimes	Always	Sometimes	Sometimes	Always	Usually	Usually	Sometimes	Rarely	Sometimes	Rarely	Sometimes	Usually	Usually	Rarely	Usually	Usually	Sometimes	Sometimes	Rarely	Sometimes	Sometimes	Usually	Usually	Sometimes	Usually	Usually	Rarely	Usually	France	69003	Doctor	Male
118250552694	449482920	2023-02-22 21:21:11	2023-02-22 21:24:31	78.21.21.11					5-10	Usually	Sometimes	Usually	Usually	Sometimes	Sometimes	Usually	Sometimes	Usually	Usually	Usually	Always	Sometimes	Sometimes	Sometimes	Sometimes	Sometimes	Rarely	Sometimes	Usually	Usually	Usually	Sometimes	Usually	Sometimes	Rarely	Sometimes	Sometimes	Usually	Usually	Sometimes	Usually	Usually	Usually	Sometimes	Rarely	Belgium	9000	Doctor	Female
118250513174	449482920	2023-02-22 20:35:39	2023-02-22 20:40:05	186.33.178.25					>20	Usually	I don't know	Always	Always	Always	Sometimes	Always	Usually	Usually	Sometimes	Always	Sometimes	Rarely	Sometimes	Sometimes	Usually	Rarely	Sometimes	Usually	Always	Always	Rarely	Rarely	Always	Always	Rarely	Rarely	Sometimes	Always	Usually	Sometimes	Always	Always	Always	Usually	Usually	ECUADOR	22105	MD	MALE
118250502880	449482920	2023-02-22 20:20:03	2023-02-22 20:27:46	78.20.31.7					5-10	Usually	Usually	Sometimes	Usually	Usually	Always	Sometimes	Sometimes	Always	Sometimes	Usually	Usually	Sometimes	Usually	Sometimes	Usually	Rarely	Sometimes	Sometimes	Usually	Usually	Sometimes	Sometimes	Usually	Usually	Sometimes	Sometimes	Sometimes	Usually	Sometimes	Sometimes	Usually	Sometimes	Usually	Sometimes	Usually	Belgium	9000	Doctor	Male
118250487598	449482920	2023-02-22 20:05:23	2023-02-22 20:09:41	86.18.112.237					<5	Usually	Usually	Sometimes	Always	I don't know	Usually	Usually	Sometimes	Usually	Sometimes	Usually	Always	Sometimes	Usually	Sometimes	Sometimes	Sometimes	Sometimes	Rarely	Always	Usually	I don't know	I don't know	Usually	Usually	Sometimes	Sometimes	Usually	Sometimes	Rarely	Usually	Always	Sometimes	Usually	Rarely	Sometimes	England	Lu4 0dz	Nurse	Female
118250474620	449482920	2023-02-22 19:48:14	2023-02-22 19:56:12	78.80.96.145					<5	I don't know	Rarely	Rarely	Never	Rarely	Sometimes	Never	Rarely	Usually	Sometimes	Usually	Always	Sometimes	Usually	Sometimes	Rarely	Rarely	Never	Sometimes	Usually	Rarely	Never	Rarely	Never	Never	Sometimes	Sometimes	Rarely	Never	Never	Never	Never	Sometimes	Sometimes	Sometimes	Sometimes	Czech Republic	X	Nurse	Male
118250420521	449482920	2023-02-22 18:31:48	2023-02-22 18:57:07	186.4.246.145					>20	Rarely	Sometimes	Sometimes	Usually	Sometimes	Sometimes	Rarely	Sometimes	Sometimes	Usually	Sometimes	Sometimes	Sometimes	Usually	Usually	Sometimes	Sometimes	Sometimes	Sometimes	Always	Sometimes	Sometimes	Always	Always	Always	Usually	Always	Usually	Usually	Always	Always	Usually	Usually	Always	Rarely	Always	AMBATO	180108	DOCTOR	FEMALE
118250408619	449482920	2023-02-22 18:37:26	2023-02-22 18:43:43	92.184.97.174					>20	Usually	Usually	Sometimes	Always	Usually	Always	Always	Usually	Always	Sometimes	Usually	Always	Sometimes	Always	Usually	Rarely	Rarely	Usually	Sometimes	Always	Usually	Never	Sometimes	Always	Usually	Sometimes	Rarely	Sometimes	Always	Always	Usually	Usually	Always	Always	Sometimes	Usually	France	79000	doctor	male
118250404170	449482920	2023-02-22 18:33:51	2023-02-22 18:38:45	41.150.210.112					5-10	Always	Always	Always	Always	Always	Usually	Always	Always	Always	Always	Always	Always	Always	Usually	Sometimes	Always	Usually	Always	Sometimes	Usually	Always	Rarely	Rarely	Always	Always	Always	Usually	Always	Sometimes	Always	Always	Always	Rarely	Always	Rarely	Always	South Africa	0184	Doctor	Female
118250403778	449482920	2023-02-22 18:32:55	2023-02-22 18:38:18	91.168.103.116					>20	Usually	Sometimes	Sometimes	Always	Usually	Always	Usually	Usually	Usually	Rarely	Sometimes	Usually	Sometimes	Rarely	Usually	Usually	Sometimes	Rarely	Sometimes	Always	Usually	Rarely	Sometimes	Sometimes	Sometimes	Usually	Rarely	Usually	Usually	Usually	Usually	Sometimes	Usually	Usually	Sometimes	Usually	France	44000	Doctor	Female
118250401031	449482920	2023-02-22 18:31:12	2023-02-22 18:35:28	109.43.242.115					>20	Rarely	Sometimes	Sometimes	Usually	Sometimes	Sometimes	Usually	Rarely	Always	Sometimes	Sometimes	Usually	Rarely	Always	Sometimes	Usually	Rarely	Sometimes	Sometimes	Usually	Usually	Sometimes	Sometimes	Rarely	Sometimes	Sometimes	Rarely	Rarely	Usually	Always	Usually	Rarely	Usually	Sometimes	Sometimes	Usually	Germany	5….	Doctor	F
118250373003	449482920	2023-02-22 18:00:26	2023-02-22 18:06:36	86.167.116.171					<5	Sometimes	Sometimes	Usually	Usually	Usually	Sometimes	Usually	Sometimes	Usually	Sometimes	Usually	Usually	Rarely	Sometimes	Usually	Sometimes	Sometimes	Sometimes	Rarely	Always	Usually	Rarely	Rarely	Usually	Sometimes	Rarely	Sometimes	Sometimes	Usually	Sometimes	Usually	Sometimes	Sometimes	Usually	Sometimes	Usually	United Kingdom	LU4 0DZ	Nurse	Female
118250250260	449482920	2023-02-22 14:07:28	2023-02-22 16:10:57	81.196.3.34					5-10	Usually	Never	Sometimes	Sometimes	I don't know	Usually	Never	Rarely	Sometimes	Sometimes	Usually	Usually	Rarely	Sometimes	Rarely	Never	Sometimes	Never	Always	Never	Sometimes	Never	Never	Never	Never	Never	Sometimes	I don't know	Always	Usually	Never	Never	Always	Sometimes	Sometimes	Usually	romania	01447	Doctor	Female
118250229156	449482920	2023-02-22 15:39:17	2023-02-22 15:50:44	128.76.235.212					>20	Always	Usually	Usually	Always	Always	Usually	Always	Rarely	Always	Rarely	Usually	Always	Sometimes	Usually	Always	Usually	Sometimes	Sometimes	Sometimes	Always	Usually	Never	Rarely	Always	Usually	Rarely	Sometimes	Usually	Usually	Usually	Usually	Always	Always	Usually	Rarely	Usually	Denmark	4600	Doctor	Female
118250222511	449482920	2023-02-22 15:38:06	2023-02-22 15:43:47	92.184.105.2					>10	Sometimes	Always	Always	Always	Always	Rarely	Always	Never	Usually	Always	Usually	Usually	Usually	Never	Usually	Usually	Usually	Sometimes	Rarely	Always	Always	Rarely	Rarely	Usually	Always	Rarely	Rarely	Always	Usually	Usually	Usually	Always	Usually	Usually	Rarely	Usually	France	75	Doctor	Male
118250207230	449482920	2023-02-22 15:23:56	2023-02-22 15:28:04	148.69.58.164					>20	Sometimes	Rarely	Sometimes	Sometimes	Rarely	Rarely	Sometimes	Never	Usually	Rarely	Rarely	Usually	Rarely	Never	Sometimes	Sometimes	Rarely	Never	Sometimes	Usually	Rarely	Rarely	Rarely	Rarely	Never	Sometimes	Never	Never	Always	Usually	Never	Rarely	Always	Rarely	Usually	Rarely	Portugal	2410-087	Doctor	Female
118250170732	449482920	2023-02-22 14:41:49	2023-02-22 14:48:18	81.141.230.14					>10	Usually	Rarely	Usually	Usually	Sometimes	Rarely	Usually	Rarely	Rarely	Rarely	Usually	Usually	Rarely	Rarely	Usually	Sometimes	Usually	Sometimes	Rarely	Usually	Usually	Usually	Usually	Usually	Usually	Rarely	Usually	Rarely	Always	Sometimes	Sometimes	Always	Usually	Sometimes	Sometimes	Sometimes	Great Britain	Lu4	Assistant practitioner	Female
118250167764	449482920	2023-02-22 14:33:16	2023-02-22 14:44:07	90.160.205.249					>10	Usually	Usually	Usually	Usually	Sometimes	Sometimes	Usually	Never	Usually	Never	Sometimes	Rarely	Never	Rarely	Usually	Sometimes	Sometimes	Sometimes	Usually	Always	Usually	Rarely	Rarely	Sometimes	Rarely	Never	Never	Never	Always	Usually	Sometimes	Always	Always	Usually	Always	Rarely	España	15700	Nurse	Woman
118250163542	449482920	2023-02-22 09:44:28	2023-02-22 14:39:19	93.56.14.142					>20	Usually	Sometimes	Always	Usually	Usually	Always	Usually	Sometimes	Usually	Usually	Sometimes	Rarely	Rarely	Sometimes	Usually	Always	Sometimes	Usually	Sometimes	Always	Always	Sometimes	Sometimes	Usually	Rarely	Rarely	Rarely	Rarely	Usually	Usually	Sometimes	Sometimes	Sometimes	Usually	Rarely	Usually	ITALY	10154	NURSE	FEMALE
118250159237	449482920	2023-02-22 14:19:16	2023-02-22 14:32:14	139.28.176.148					5-10	Sometimes	Usually	Usually	Sometimes	Sometimes	Sometimes	Rarely	Never	Sometimes	Usually	Usually	Always	Sometimes	Sometimes	Always	Sometimes	Rarely	Rarely	Usually	Rarely	Sometimes	Rarely	Rarely	Usually	Sometimes	Never	Rarely	Rarely	Usually	Usually	Rarely	Sometimes	Usually	Usually	Rarely	Usually	UK, England	LU4 0DZ	Nurse	Male
118250146239	449482920	2023-02-22 14:07:16	2023-02-22 14:13:39	31.50.205.69					>10	Always	Always	Usually	Sometimes	Always	Sometimes	Usually	Rarely	Usually	Never	Usually	Always	Sometimes	Sometimes	Rarely	Sometimes	Sometimes	Rarely	Sometimes	Sometimes	Sometimes	Rarely	Always	Usually	Sometimes	Sometimes	Rarely	Usually	Always	Rarely	Sometimes	Usually	Sometimes	Always	Sometimes	Usually	UK	BT635QQ	Doctor	Female
118250142519	449482920	2023-02-22 14:03:21	2023-02-22 14:08:12	82.132.232.217					<5	Rarely	I don't know	I don't know	Always	I don't know	Usually	Rarely	Sometimes	Usually	Sometimes	Sometimes	Usually	Never	Sometimes	Always	Rarely	Never	Rarely	Always	Always	Usually	Rarely	I don't know	Usually	Rarely	Never	Rarely	I don't know	Usually	Usually	Usually	Always	Sometimes	Usually	Sometimes	Usually	England	LU4 0DZ	Nurse	Female
118250130317	449482920	2023-02-22 13:44:20	2023-02-22 13:50:49	5.15.97.208					>20	Rarely	Sometimes	Sometimes	Rarely	Sometimes	Rarely	Sometimes	Sometimes	Usually	Never	Never	Always	Never	Never	Sometimes	Never	Rarely	Sometimes	Usually	Sometimes	Sometimes	Rarely	Always	Rarely	Rarely	Never	Never	Never	Always	Never	Rarely	Sometimes	Usually	Usually	Sometimes	Sometimes	Romania	550336	Doctor	Female
118250128255	449482920	2023-02-22 13:40:40	2023-02-22 13:46:13	86.178.152.216					<5	Sometimes	Rarely	Always	Always	Usually	Usually	Usually	Always	Always	Sometimes	Usually	Always	Sometimes	Usually	Sometimes	Usually	Usually	Sometimes	Sometimes	Always	Usually	Sometimes	Sometimes	Always	Sometimes	Rarely	Sometimes	Rarely	Sometimes	Usually	Sometimes	Sometimes	Sometimes	Sometimes	Sometimes	Usually	United Kingdom	Lu4 0DZ	Nurse	Female
118250126666	449482920	2023-02-22 13:37:40	2023-02-22 13:44:47	86.145.134.236					<5	I don't know	Usually	Always	Always	Usually	Sometimes	Usually	Usually	Always	Usually	Sometimes	Always	Sometimes	Usually	Always	Sometimes	Always	Usually	Sometimes	Always	Usually	Usually	Sometimes	Always	Sometimes	Rarely	Sometimes	I don't know	Sometimes	Sometimes	Sometimes	Always	Usually	Always	Sometimes	Usually	England	N/A	Nurse	Female
118250125534	449482920	2023-02-22 13:37:34	2023-02-22 13:43:15	82.132.230.20					<5	Usually	Usually	Usually	I don't know	I don't know	Sometimes	Sometimes	Sometimes	Always	Usually	Usually	Always	Rarely	I don't know	Usually	Sometimes	I don't know	Rarely	Usually	Always	Usually	Usually	Usually	Always	Rarely	Rarely	Sometimes	I don't know	Usually	Usually	Sometimes	Always	Sometimes	Usually	I don't know	I don't know	uk	bh11 9an	nursing staff	female
118250125537	449482920	2023-02-22 13:36:49	2023-02-22 13:41:41	51.198.129.241					5-10	Sometimes	Usually	Always	Always	Usually	Usually	Sometimes	Sometimes	Rarely	Never	Never	Sometimes	Rarely	Rarely	Always	Sometimes	Sometimes	Rarely	Always	Always	Sometimes	Sometimes	Always	Usually	Never	Never	Never	Rarely	Always	Rarely	Sometimes	Sometimes	Usually	Sometimes	Rarely	Sometimes	Uk	Lu4 0dz	Nurse	Female
118250091108	449482920	2023-02-22 12:37:19	2023-02-22 12:41:14	93.22.150.132					<5	Sometimes	Usually	Rarely	Usually	Rarely	Rarely	Sometimes	Never	Sometimes	Never	Usually	Always	Rarely	Rarely	Usually	Sometimes	Rarely	Never	Usually	Sometimes	Sometimes	Sometimes	I don't know	Usually	I don't know	Rarely	Never	Sometimes	Always	Usually	Sometimes	Rarely	Always	Usually	Sometimes	Usually	France	75015	Med student	Female
118250090413	449482920	2023-02-22 12:32:57	2023-02-22 12:39:48	86.161.207.93					>20	Sometimes	Rarely	Usually	Sometimes	Sometimes	Rarely	Usually	Rarely	Usually	Never	Rarely	Usually	Rarely	Sometimes	Rarely	Sometimes	Sometimes	Rarely	Usually	Usually	Rarely	Sometimes	Usually	Sometimes	Rarely	Never	Never	Sometimes	Usually	Sometimes	Sometimes	Always	Usually	Usually	Sometimes	Usually	England	LU4 0DZ	Doctor	Female
118250074244	449482920	2023-02-22 12:05:26	2023-02-22 12:09:30	91.110.180.233					>10	Usually	Usually	Usually	Always	Usually	Usually	Usually	Usually	Usually	Sometimes	Usually	Usually	Sometimes	Sometimes	Sometimes	Rarely	Sometimes	Sometimes	Sometimes	Always	Usually	Sometimes	Sometimes	Usually	Sometimes	Sometimes	Never	Usually	Usually	Usually	Usually	Always	Sometimes	Usually	Rarely	Usually	England	BH	Nurse	F
118250071034	449482920	2023-02-22 11:59:42	2023-02-22 12:03:31	80.111.36.96					<5	Always	Sometimes	Always	Usually	Usually	Sometimes	Usually	Rarely	Usually	Rarely	Usually	Usually	Rarely	Rarely	Always	Sometimes	Usually	Rarely	Usually	Always	Usually	Usually	Always	Usually	Usually	Rarely	Rarely	Rarely	Usually	Rarely	Usually	Usually	Usually	Usually	Sometimes	Usually	Ireland	R35 NY51	Doctor	Female
118250048255	449482920	2023-02-22 11:15:50	2023-02-22 11:20:06	82.132.230.226					>10	Sometimes	Sometimes	Sometimes	Usually	Sometimes	Rarely	Usually	Sometimes	Usually	Rarely	Usually	Always	Never	Rarely	Sometimes	Sometimes	I don't know	Rarely	Always	Sometimes	Sometimes	Rarely	Sometimes	Sometimes	Rarely	Never	Rarely	Usually	Always	Rarely	Sometimes	Usually	Usually	Usually	Always	Sometimes	England	E16	Doctor	Female
118250016313	449482920	2023-02-22 10:21:34	2023-02-22 10:26:05	82.3.249.87					<5	Usually	Rarely	Sometimes	Always	Usually	Sometimes	Usually	Sometimes	Usually	Never	Sometimes	Always	Never	Never	Always	Rarely	Sometimes	Rarely	Usually	Usually	Sometimes	Usually	Usually	Usually	Rarely	Rarely	Never	Usually	Always	Usually	Sometimes	Always	Usually	Usually	Rarely	Sometimes	England	Bh7 7dw	Nurse	Female
118250005310	449482920	2023-02-22 09:59:54	2023-02-22 10:07:10	154.160.23.238					5-10	Sometimes	Sometimes	Always	Sometimes	Always	Always	Usually	Rarely	Sometimes	Rarely	Sometimes	Usually	Usually	Rarely	Sometimes	Sometimes	Sometimes	Usually	Sometimes	Always	Always	Sometimes	Sometimes	Always	Usually	Sometimes	Rarely	Sometimes	Always	Sometimes	Usually	Always	Usually	Always	Sometimes	Usually	Ghana	00233	Doctor	Male
118249988303	449482920	2023-02-22 09:30:45	2023-02-22 09:35:54	1.145.244.93					5-10	Rarely	Always	Sometimes	Usually	Rarely	Usually	Usually	Usually	Usually	Usually	Usually	Usually	Sometimes	Sometimes	Usually	Sometimes	Sometimes	Sometimes	Usually	Sometimes	Usually	Sometimes	Usually	Usually	Rarely	Usually	Usually	Sometimes	Sometimes	Sometimes	Rarely	Sometimes	Usually	Usually	Sometimes	Usually	Belgium	2650	Doctor	Male
118249986028	449482920	2023-02-22 09:21:18	2023-02-22 09:31:41	89.177.122.51					5-10	Sometimes	Always	Usually	Never	Sometimes	Usually	Always	Usually	Always	Always	Always	Always	Rarely	Always	I don't know	Always	Rarely	Rarely	Rarely	Always	Usually	Never	Always	Always	Always	Usually	Sometimes	Always	Usually	Usually	Usually	Always	Never	Usually	Rarely	Usually	Czech Republic	15000	Doctor	Female
118249971009	449482920	2023-02-22 08:58:26	2023-02-22 09:04:41	213.55.224.100					<5	Always	Always	Usually	Always	Sometimes	Always	Usually	Usually	Always	Sometimes	Usually	Always	Rarely	Rarely	Usually	Sometimes	Rarely	Rarely	Sometimes	Always	Usually	Rarely	Usually	Usually	Rarely	Rarely	Rarely	Sometimes	Usually	Sometimes	Rarely	Sometimes	Usually	Usually	Usually	Sometimes	Switzerland	8091	Doctor	Male
118249968273	449482920	2023-02-22 08:53:36	2023-02-22 08:59:26	77.208.168.90					>10	Sometimes	Sometimes	Sometimes	Sometimes	Sometimes	Sometimes	Rarely	Usually	Usually	Sometimes	Usually	Sometimes	Sometimes	Sometimes	Sometimes	Usually	Sometimes	Rarely	Sometimes	Always	Usually	Usually	Usually	Sometimes	Usually	Rarely	Rarely	Rarely	Sometimes	Usually	Usually	Usually	Sometimes	Usually	Rarely	Usually	Spain	03203	Doctor	Male
118249940797	449482920	2023-02-22 08:00:46	2023-02-22 08:06:35	109.153.85.8					>20	Always	Usually	Always	Usually	Usually	Always	Always	Rarely	Usually	Never	Sometimes	Usually	Rarely	Usually	Rarely	Usually	Usually	Rarely	Usually	Usually	Sometimes	Rarely	Always	Always	Sometimes	Rarely	Sometimes	Usually	Always	Rarely	Sometimes	Sometimes	Always	Usually	Usually	Usually	United Kingdom	BH207BS	Doctor	Female
118249898302	449482920	2023-02-22 06:25:15	2023-02-22 06:31:36	89.246.100.132					>10	Rarely	Always	Sometimes	Never	Rarely	Always	Usually	Never	Always	Rarely	Rarely	Always	Never	Usually	Rarely	Rarely	Sometimes	Never	Always	Always	Always	Sometimes	Always	Sometimes	Sometimes	Never	Rarely	Rarely	Usually	Usually	Rarely	Always	Always	Usually	Sometimes	Usually	Germany	36041	Doctor	Male
118249894826	449482920	2023-02-22 06:13:23	2023-02-22 06:24:21	14.143.187.234					<5	Rarely	Always	Always	Always	Always	Always	Always	Always	Always	Always	Always	Always	Sometimes	Always	Sometimes	Always	Usually	Always	Rarely	Always	Always	Sometimes	Sometimes	Always	Always	Sometimes	Sometimes	Usually	Sometimes	Usually	Usually	Always	Always	Always	Sometimes	Usually	India	500029	Doctor	Male
118249865787	449482920	2023-02-22 05:17:10	2023-02-22 05:21:54	212.221.102.227					5-10	Rarely	Never	Rarely	Usually	Rarely	Rarely	Sometimes	Sometimes	Usually	Usually	Never	Always	Rarely	Rarely	Always	Rarely	Never	Rarely	Always	Sometimes	Sometimes	Usually	Usually	Usually	Never	Never	Usually	Sometimes	Always	Usually	Never	Never	Sometimes	Sometimes	Usually	Rarely	Uk	Bh7	Nurse	Male
118249837272	449482920	2023-02-22 04:16:03	2023-02-22 04:23:35	69.73.255.61					>20	Usually	Sometimes	Sometimes	Rarely	Usually	Rarely	Sometimes	Sometimes	Usually	Rarely	Rarely	Usually	Sometimes	Rarely	Always	Rarely	Sometimes	Rarely	Usually	Rarely	Sometimes	Sometimes	Rarely	Rarely	Never	Rarely	Never	Rarely	Usually	Rarely	Never	Rarely	Usually	Sometimes	Sometimes	Sometimes	Barbados	BB11155	Doctor	Female
118249836297	449482920	2023-02-22 03:51:47	2023-02-22 04:21:29	58.187.144.100					>10	Usually	Always	Always	Usually	Always	Always	Usually	Always	Always	Always	Always	Always	Always	Always	Sometimes	Always	Always	Usually	Rarely	Always	Always	Sometimes	Usually	Always	Always	Usually	Always	Always	Rarely	Always	Always	Usually	Rarely	Usually	Rarely	Usually	Viet Nam	Ha Noi, Viet Nam	Doctor	Male
118249832302	449482920	2023-02-22 04:09:55	2023-02-22 04:12:44	103.237.136.220					>20	Sometimes	Sometimes	Sometimes	Sometimes	I don't know	Sometimes	Sometimes	Rarely	Usually	Usually	Usually	Usually	Sometimes	Sometimes	Sometimes	Sometimes	Sometimes	Sometimes	Usually	Sometimes	Sometimes	Usually	Always	Sometimes	Sometimes	Rarely	Rarely	I don't know	Sometimes	Usually	Sometimes	Sometimes	Usually	Usually	Sometimes	Sometimes	Australia	5000	Doctor	Female
118249826915	449482920	2023-02-22 03:54:02	2023-02-22 04:02:19	113.210.53.226					>20	Always	Usually	Always	Always	Usually	Always	Always	Usually	Usually	Usually	Usually	Always	Rarely	Usually	Rarely	Always	Always	Usually	Sometimes	Always	Usually	Rarely	Rarely	Usually	Usually	Never	Sometimes	Always	Usually	Usually	Usually	Always	Sometimes	Usually	Sometimes	Usually	Malaysia	40000	Doctor	Female
118249772786	449482920	2023-02-22 02:02:43	2023-02-22 02:18:50	86.245.56.220					>20	Sometimes	Always	Always	Always	Usually	Rarely	Rarely	Rarely	Usually	Never	Never	Usually	Rarely	Rarely	Always	Sometimes	Usually	Rarely	Usually	Always	Usually	Rarely	Always	Usually	Usually	Rarely	Never	Usually	Always	Usually	Rarely	Usually	Always	Usually	Rarely	Sometimes	France	75010	Doctor	Male
118249768262	449482920	2023-02-22 02:03:56	2023-02-22 02:11:57	81.108.14.194					>20	Usually	Always	Always	Always	Always	Usually	Always	Usually	Always	Usually	Usually	Usually	Usually	Sometimes	Sometimes	Usually	Usually	Sometimes	Rarely	Always	Usually	Rarely	Sometimes	Usually	Usually	Rarely	Rarely	Usually	Usually	Rarely	Usually	Always	Sometimes	Usually	Rarely	Usually	England	Bh77dw	Nurse	Female
118249705728	449482920	2023-02-22 00:13:10	2023-02-22 00:24:09	67.193.188.54					5-10	Sometimes	Sometimes	Rarely	Rarely	Usually	Sometimes	Usually	Rarely	Usually	Never	Rarely	Usually	Never	Sometimes	Usually	Sometimes	Rarely	Rarely	Always	Sometimes	Usually	Sometimes	Always	Rarely	Never	Never	Never	Rarely	Always	Rarely	Sometimes	Sometimes	Usually	Usually	I don't know	Usually	Canada	K7L2V7	Doctor	Female
118249702445	449482920	2023-02-22 00:14:11	2023-02-22 00:18:54	82.15.224.248					5-10	Sometimes	Rarely	Usually	Usually	Rarely	Rarely	Sometimes	Rarely	Rarely	Rarely	Never	Rarely	Rarely	Rarely	Always	Rarely	Never	Rarely	Always	Always	Sometimes	Rarely	Rarely	Sometimes	Rarely	Never	Rarely	Never	Always	Rarely	Sometimes	Sometimes	Usually	Sometimes	Sometimes	Rarely	England	Bh77dw	Nurse	Other
118249697181	449482920	2023-02-22 00:07:26	2023-02-22 00:10:22	2.142.103.185					>10	Usually	Sometimes	Sometimes	Sometimes	Sometimes	Sometimes	Sometimes	Sometimes	Sometimes	Sometimes	Sometimes	Usually	Sometimes	Rarely	Usually	Sometimes	Rarely	Rarely	Usually	Always	Usually	Sometimes	Sometimes	Usually	Usually	Sometimes	Rarely	Sometimes	Usually	Rarely	Sometimes	Sometimes	Sometimes	Usually	Sometimes	Usually	Spain	43201	Nurse	Female
118249695946	449482920	2023-02-22 00:04:13	2023-02-22 00:08:23	86.132.6.59					<5	Usually	Usually	Sometimes	Always	Sometimes	Sometimes	Usually	Rarely	Usually	Never	Sometimes	Always	Rarely	Rarely	Always	Always	Sometimes	Never	Sometimes	Usually	Sometimes	Rarely	Sometimes	Usually	Rarely	Never	Usually	Usually	Always	Usually	Usually	Always	Sometimes	Always	Sometimes	Sometimes	Dorset	Bh7	Nurse	Male
118249690119	449482920	2023-02-21 23:56:17	2023-02-21 23:59:25	86.149.111.47					>20	Sometimes	Sometimes	Sometimes	Usually	Rarely	Rarely	Usually	Rarely	Usually	Sometimes	Sometimes	Always	Sometimes	Rarely	Sometimes	Rarely	Rarely	Usually	Rarely	Usually	Sometimes	Rarely	Usually	Rarely	Rarely	Rarely	Rarely	Never	Usually	Never	Sometimes	Sometimes	Usually	Usually	Rarely	Sometimes	England	Bh7 7dw	Nurse	Female
118249688354	449482920	2023-02-21 23:44:56	2023-02-21 23:56:40	80.92.205.142					<5	Usually	Always	Always	Always	Usually	I don't know	Usually	I don't know	Always	Usually	Usually	Usually	Usually	Always	Sometimes	Always	Always	Usually	Usually	Rarely	Always	Sometimes	Usually	Always	Always	Sometimes	Usually	Always	Sometimes	Usually	Usually	Usually	Usually	Usually	Rarely	Usually	Pakistan	44000	Doctor	Male
118249687721	449482920	2023-02-21 23:46:20	2023-02-21 23:55:41	175.176.17.16					>10	Usually	Usually	Always	Usually	Always	Always	Usually	Sometimes	Usually	Sometimes	Usually	Usually	Sometimes	Rarely	Rarely	Sometimes	Usually	Usually	Sometimes	Always	Usually	Sometimes	Sometimes	Sometimes	Usually	Sometimes	Never	Rarely	Usually	Rarely	Usually	Always	Sometimes	Always	Sometimes	Usually	Philippines	1600	Doctor	Female
118249686358	449482920	2023-02-21 23:49:44	2023-02-21 23:53:25	86.178.109.75					>10	Rarely	Sometimes	Sometimes	Usually	Usually	Rarely	Rarely	Rarely	Sometimes	Rarely	Usually	Always	Never	Sometimes	Usually	Rarely	Rarely	Never	Usually	Sometimes	Sometimes	Rarely	Always	Usually	Rarely	Never	Never	Rarely	Usually	Never	Sometimes	Usually	Always	Usually	Sometimes	Sometimes	Uk	Bt16	Doctor	Female
118249686063	449482920	2023-02-21 23:47:00	2023-02-21 23:52:55	91.93.238.129					<5	Always	Always	Always	Always	Always	Always	Always	Always	Always	Rarely	Usually	Always	Always	Always	Rarely	Always	Rarely	Never	Always	Always	Usually	Never	Never	Always	Always	Always	Rarely	Rarely	Always	Rarely	Rarely	Always	Always	Always	Never	Always	Turkey	34098	Doctor	Female
118249677817	449482920	2023-02-21 23:32:34	2023-02-21 23:39:45	219.89.2.20					>20	Usually	Always	Usually	Usually	Sometimes	Usually	Usually	Usually	Usually	Sometimes	Usually	Always	Rarely	Usually	Sometimes	Always	Never	Rarely	Usually	Usually	Usually	Never	Sometimes	Usually	Usually	Never	Rarely	Rarely	Usually	Usually	Usually	Always	Usually	Usually	Rarely	Always	new zealand	7010	doctor	male
118249674291	449482920	2023-02-21 23:29:22	2023-02-21 23:34:23	185.50.99.245					>10	Always	Always	Always	Always	Rarely	Always	Always	Always	Always	Always	Usually	Usually	Usually	Always	Always	Always	Always	Always	Never	Always	Always	Sometimes	Sometimes	Always	Always	Usually	Usually	Always	Always	Usually	Always	Always	Always	Always	Always	Sometimes	estonia	ED	NURSE	FEMALE
118249638939	449482920	2023-02-21 22:40:43	2023-02-21 22:46:35	46.101.205.97					<5	Sometimes	Usually	Always	Usually	Always	Always	Rarely	Sometimes	Rarely	Usually	Sometimes	Rarely	Usually	Sometimes	Rarely	Rarely	Always	Sometimes	Rarely	Always	Usually	Rarely	Rarely	Usually	Usually	Sometimes	Never	I don't know	Always	Usually	Never	Usually	Always	Usually	Sometimes	Usually	Ethiopia	9351 is my personal address	Doctor	Male
118249636433	449482920	2023-02-21 22:40:21	2023-02-21 22:43:15	107.77.230.24					>20	Sometimes	Rarely	Sometimes	Sometimes	Sometimes	Sometimes	Usually	Usually	Usually	Rarely	Rarely	Sometimes	Rarely	Rarely	Sometimes	Usually	Sometimes	Rarely	Sometimes	Always	Sometimes	Sometimes	Usually	Sometimes	Rarely	Rarely	Rarely	Rarely	Usually	Sometimes	Usually	Usually	Usually	Usually	Sometimes	Usually	usa	00000	MD	F
118249627353	449482920	2023-02-21 22:28:11	2023-02-21 22:31:05	86.148.54.190					>20	Always	Usually	Always	Sometimes	Usually	Rarely	Rarely	Sometimes	Sometimes	Never	Sometimes	Always	Never	Never	Always	Sometimes	Rarely	Never	Always	Sometimes	Sometimes	Usually	Usually	Usually	Rarely	Never	Never	Sometimes	Always	Never	Sometimes	Usually	Always	Usually	Sometimes	Sometimes	Uk	N19	Doctor	Male
118249618301	449482920	2023-02-21 22:09:58	2023-02-21 22:19:04	178.183.68.175					>20	Rarely	Sometimes	Usually	Usually	Usually	Usually	Sometimes	Never	Always	Sometimes	Usually	Always	Rarely	Usually	Sometimes	Usually	Sometimes	Rarely	Sometimes	Usually	Sometimes	Rarely	Usually	Sometimes	Usually	Sometimes	Rarely	Rarely	Sometimes	Usually	Sometimes	Usually	Sometimes	Usually	Sometimes	Usually	Poland	93-355	MD	Male
118249599119	449482920	2023-02-21 21:47:14	2023-02-21 21:55:33	94.66.59.99					>20	Rarely	Sometimes	Always	Usually	Sometimes	Sometimes	Always	Rarely	Always	Rarely	Usually	Usually	Never	Usually	Sometimes	Usually	Never	Never	Usually	Always	Usually	Never	Always	Always	Usually	Rarely	Sometimes	Always	Sometimes	Always	Sometimes	Always	Rarely	Always	Rarely	Always	Greece	45500	Doctor	Male
118249581894	449482920	2023-02-21 21:28:33	2023-02-21 21:34:43	93.34.149.56					5-10	Sometimes	Usually	Usually	Always	Usually	Sometimes	Always	Rarely	Usually	Rarely	Sometimes	Always	Rarely	Rarely	Always	Usually	Sometimes	Never	Always	Rarely	Usually	Rarely	Always	Sometimes	Rarely	Never	Never	Never	Always	Never	Rarely	Usually	Usually	Usually	Usually	Sometimes	Italy	10100	Doctor	Female
118249574300	449482920	2023-02-21 21:20:22	2023-02-21 21:25:11	101.56.62.100					>20	Always	Usually	Always	Always	Usually	Usually	Always	Always	Always	Usually	Usually	Always	Usually	Always	Sometimes	Always	Always	Usually	Rarely	Always	Always	Rarely	Rarely	Always	Usually	Usually	Rarely	Usually	Sometimes	Usually	Usually	Usually	Rarely	Always	Rarely	Usually	Italy	10034	Doctor	Male
118249558696	449482920	2023-02-21 20:41:32	2023-02-21 21:06:19	81.109.149.65					>20	Usually	Sometimes	Usually	Usually	Usually	Usually	Usually	Rarely	Usually	Sometimes	Usually	Always	Rarely	Usually	Rarely	Sometimes	Sometimes	Sometimes	Sometimes	Usually	Sometimes	Rarely	Rarely	Sometimes	Sometimes	Never	Rarely	Rarely	Usually	Sometimes	Usually	Usually	Sometimes	Usually	Rarely	Usually	England	BD20 6TD	Doctor	Female
118249532512	449482920	2023-02-21 20:24:01	2023-02-21 20:36:37	88.24.81.118					>20	Sometimes	Usually	Sometimes	Sometimes	Always	Rarely	Rarely	Rarely	Rarely	Never	Never	Always	Never	Rarely	Always	Usually	Rarely	Rarely	Rarely	Always	Usually	Sometimes	Sometimes	Usually	Never	Rarely	Never	Rarely	Always	Usually	Never	Sometimes	Always	Always	Sometimes	Usually	España	38320	Doctor	Female
118249519762	449482920	2023-02-21 20:05:33	2023-02-21 20:20:34	159.168.144.212					<5	Usually	Usually	Usually	Sometimes	Usually	Usually	Usually	Sometimes	Always	Usually	Usually	Always	Usually	Usually	Rarely	Sometimes	Usually	Usually	Sometimes	Usually	Usually	Rarely	Sometimes	Usually	Usually	Usually	Usually	Always	Sometimes	Usually	Usually	Usually	Usually	Usually	Sometimes	Usually	Switzerland	8952	Doctor	Male
118249491474	449482920	2023-02-21 19:42:22	2023-02-21 19:49:14	185.134.80.51					>10	Rarely	Sometimes	Usually	Sometimes	Usually	Usually	Rarely	Rarely	Always	Rarely	Usually	Usually	Rarely	Rarely	Always	Sometimes	Never	Rarely	Usually	Rarely	Usually	Rarely	Sometimes	Usually	Usually	Usually	Never	Rarely	Usually	Usually	Sometimes	Usually	Sometimes	Usually	Rarely	Usually	Hungary	8200	Doc	Male
118249474467	449482920	2023-02-21 19:23:48	2023-02-21 19:30:25	176.203.99.12					>10	Rarely	Sometimes	Sometimes	Always	Usually	Sometimes	Always	Sometimes	Always	Sometimes	Sometimes	Usually	Rarely	Sometimes	Always	Always	Always	Usually	Sometimes	Always	Usually	Usually	Sometimes	Sometimes	Usually	Rarely	Rarely	Rarely	Sometimes	Usually	Usually	Always	Always	Always	Always	Always	India	629165	Doctor	Male
118249446849	449482920	2023-02-21 18:50:26	2023-02-21 19:00:05	80.29.209.120					>20	Sometimes	Rarely	Usually	Usually	Rarely	Sometimes	Usually	Rarely	Sometimes	Never	Rarely	Always	Usually	Usually	Sometimes	Always	Always	Usually	Sometimes	Always	Always	Sometimes	Always	Rarely	Sometimes	Sometimes	Usually	Usually	Sometimes	Always	Usually	Usually	Usually	Sometimes	Sometimes	Sometimes	Spain	29000	Nurse	Male
118249422882	449482920	2023-02-21 18:28:36	2023-02-21 18:32:15	90.195.240.10					>10	Rarely	Rarely	Rarely	Usually	Sometimes	Rarely	Sometimes	Never	Usually	Never	Rarely	Always	Rarely	Rarely	Always	Sometimes	Never	Rarely	Always	Sometimes	Never	Sometimes	Sometimes	Usually	Rarely	Rarely	Never	Usually	Always	Sometimes	Sometimes	Always	Sometimes	Always	Sometimes	Sometimes	England	NE1 4LP	Nurse	F
118249376635	449482920	2023-02-21 17:30:41	2023-02-21 17:41:15	111.92.77.91					>10	Usually	Usually	Sometimes	Sometimes	Sometimes	Usually	Sometimes	Usually	Always	Usually	Usually	Always	Usually	Sometimes	Sometimes	Usually	Usually	Sometimes	Sometimes	Always	Always	Usually	Usually	Always	Usually	Usually	Usually	Sometimes	Usually	Usually	Usually	Usually	Sometimes	Always	Usually	Usually	india	686630	doctor	male
118249353668	449482920	2023-02-21 17:06:31	2023-02-21 17:15:49	217.169.129.1					>10	Always	Usually	Always	Usually	Usually	Usually	Always	Always	Always	Usually	Always	Always	Sometimes	Usually	Sometimes	Sometimes	Always	Sometimes	Rarely	Always	Always	Sometimes	Always	Usually	Usually	Usually	Usually	Usually	Sometimes	Always	Always	Usually	Usually	Always	Rarely	Usually	Switzerland	1225	Doctor	Male
118249344843	449482920	2023-02-21 17:02:11	2023-02-21 17:06:26	46.50.118.86					<5	Sometimes	Sometimes	Rarely	Rarely	Rarely	Rarely	Sometimes	Rarely	Sometimes	Sometimes	Rarely	Usually	Rarely	Sometimes	Sometimes	Sometimes	Rarely	Rarely	Usually	Always	Sometimes	Sometimes	Usually	Usually	Sometimes	Rarely	Rarely	Rarely	Always	Sometimes	Sometimes	Usually	Usually	Sometimes	Sometimes	Sometimes	Portugal	8800	Nurse	Male
118249342894	449482920	2023-02-21 16:57:22	2023-02-21 17:04:35	188.189.26.210					5-10	Sometimes	Sometimes	Usually	Usually	Sometimes	Usually	Sometimes	Rarely	Usually	Sometimes	Usually	Always	Rarely	Usually	Usually	Sometimes	Sometimes	Rarely	Sometimes	Usually	Sometimes	Rarely	Usually	Rarely	Rarely	Sometimes	Rarely	Rarely	Usually	Sometimes	Usually	Usually	Usually	Usually	Usually	Sometimes	Belgium	2800	Doctor	Female
118249341929	449482920	2023-02-21 16:54:06	2023-02-21 17:03:37	92.40.212.172					>20	Always	Always	Always	Always	Always	Always	Usually	Usually	Always	Sometimes	Usually	Always	Sometimes	Sometimes	Always	Usually	Usually	Sometimes	Usually	Always	Usually	Rarely	Always	Usually	Rarely	Rarely	Rarely	Always	Always	Sometimes	Sometimes	Always	Usually	Always	Rarely	Always	Uk	SE1 7EH	Dr	M
118249341179	449482920	2023-02-21 16:58:03	2023-02-21 17:02:54	83.35.154.182					5-10	Usually	Usually	Sometimes	Sometimes	Rarely	Rarely	Sometimes	Rarely	Usually	Never	Sometimes	Sometimes	Rarely	Sometimes	Always	Rarely	Rarely	Rarely	Sometimes	Always	Sometimes	Sometimes	Sometimes	Sometimes	Rarely	Never	Rarely	Sometimes	Usually	Sometimes	Sometimes	Usually	Sometimes	Usually	Sometimes	Sometimes	Spain	15701	Nurse	Female
118249332230	449482920	2023-02-21 16:49:04	2023-02-21 16:52:18	109.190.253.11					>10	Always	Usually	Always	Usually	Usually	Usually	Usually	Sometimes	Always	Always	Usually	Always	Sometimes	Rarely	Sometimes	Always	Always	Sometimes	Sometimes	Always	Always	Rarely	Always	Always	Usually	Sometimes	Rarely	Rarely	Usually	Always	Usually	Usually	Sometimes	Always	Rarely	Usually	France	75000	Doctor	Male
118249328498	449482920	2023-02-21 16:43:16	2023-02-21 16:47:31	161.230.38.159					>20	Usually	Usually	Usually	Sometimes	Usually	Usually	Usually	Sometimes	Always	Usually	Usually	Always	Usually	Usually	Sometimes	Sometimes	Usually	Usually	Sometimes	Always	Usually	Rarely	Rarely	Usually	Sometimes	Usually	Usually	Usually	Sometimes	Always	Usually	Sometimes	Sometimes	Usually	Rarely	Usually	Portugal	4300	Doctor	Male
118249314286	449482920	2023-02-21 16:25:19	2023-02-21 16:29:43	217.38.237.136					>20	Usually	Usually	Usually	Usually	Usually	Usually	Always	Rarely	Usually	Never	Never	Always	Never	Sometimes	Sometimes	Usually	Rarely	Sometimes	Always	Usually	Usually	Never	Sometimes	Usually	Rarely	Never	Never	Rarely	Always	Sometimes	Sometimes	Usually	Usually	Usually	Sometimes	Sometimes	United Kingdom	Cb2 2QQ	Doctor	male
118249305848	449482920	2023-02-21 15:53:47	2023-02-21 16:19:05	159.147.136.129					5-10	Usually	Usually	Sometimes	Usually	Sometimes	Sometimes	Usually	Sometimes	Usually	Usually	Usually	Usually	Rarely	Sometimes	Usually	Always	Sometimes	Sometimes	Sometimes	Usually	Usually	Rarely	Rarely	Usually	Usually	Rarely	Sometimes	Usually	Sometimes	Usually	Usually	Usually	Usually	Usually	Sometimes	Sometimes	Spain	15706	Nurse	Female
118249298176	449482920	2023-02-21 16:05:36	2023-02-21 16:10:25	78.147.29.34					5-10	Usually	Sometimes	Sometimes	Usually	Sometimes	Usually	Usually	Sometimes	Usually	Sometimes	Sometimes	Usually	Rarely	Sometimes	Usually	Usually	Sometimes	Sometimes	Usually	Usually	Sometimes	Never	Usually	Usually	Rarely	Sometimes	Rarely	Sometimes	Usually	Sometimes	Sometimes	Sometimes	Sometimes	Sometimes	Sometimes	Sometimes	United Kingdom	YORKSHIRE	Doctor	Female
118249291979	449482920	2023-02-21 15:44:25	2023-02-21 16:03:09	83.35.161.123					>10	Never	Rarely	Rarely	Sometimes	Never	Sometimes	Sometimes	Rarely	Usually	Rarely	Never	Rarely	Sometimes	Usually	Usually	Always	Sometimes	Sometimes	Sometimes	Usually	Rarely	Rarely	Sometimes	Rarely	Sometimes	Never	Rarely	Sometimes	Usually	Sometimes	Usually	Usually	Sometimes	Sometimes	Rarely	Rarely	Spain	15706	Nurse	Female
118249254596	449482920	2023-02-21 15:12:10	2023-02-21 15:17:57	46.131.28.190					5-10	Rarely	Rarely	Rarely	Always	Sometimes	Rarely	Sometimes	Rarely	Always	Usually	Usually	Always	Rarely	Rarely	Sometimes	Rarely	Sometimes	Never	Sometimes	Always	Sometimes	Usually	Usually	Rarely	Never	Never	Never	Never	Usually	Sometimes	Rarely	Sometimes	Sometimes	Usually	Sometimes	Usually	Estonia	13419	Doctor	Female
118249251688	449482920	2023-02-21 15:10:44	2023-02-21 15:14:08	46.222.76.202					<5	Rarely	Rarely	Never	Sometimes	Never	Rarely	Rarely	Never	Sometimes	Never	Sometimes	Usually	Rarely	Sometimes	Usually	Sometimes	Never	Never	Always	Always	Usually	Sometimes	Sometimes	Usually	Rarely	Never	Never	Never	Rarely	Never	Always	Sometimes	Usually	Sometimes	Usually	Sometimes	Spain	15990	Nurse	Female
118249243524	449482920	2023-02-21 14:55:21	2023-02-21 15:03:24	92.80.201.230					>10	Never	Usually	Usually	Sometimes	Always	Sometimes	Usually	Usually	Always	Usually	Rarely	Usually	Rarely	Usually	Always	Always	Always	Usually	Always	Always	Usually	Sometimes	I don't know	Usually	Sometimes	Usually	Rarely	Never	Always	Never	Never	Usually	Always	Usually	Usually	Usually	Romania	730006	Doctor	Male
118249238136	449482920	2023-02-21 14:45:53	2023-02-21 14:55:40	95.127.180.246					<5	I don't know	Sometimes	Rarely	Rarely	Never	Usually	Rarely	Never	I don't know	Sometimes	Sometimes	Rarely	Sometimes	Sometimes	Sometimes	Sometimes	Rarely	Never	Usually	Always	Usually	I don't know	I don't know	Sometimes	I don't know	Sometimes	Never	Never	I don't know	Usually	Usually	Usually	Sometimes	Sometimes	Sometimes	Sometimes	Spain	15706	Nurse	Female
118249231158	449482920	2023-02-21 14:38:49	2023-02-21 14:45:19	83.35.194.164					<5	Always	Usually	Usually	Usually	I don't know	Usually	Usually	Sometimes	Usually	Usually	Usually	Always	Sometimes	Always	Rarely	Sometimes	Usually	Sometimes	Sometimes	Always	Usually	Rarely	Rarely	Usually	Usually	Rarely	Rarely	Usually	Sometimes	Usually	Usually	Usually	Usually	Usually	Rarely	Sometimes	Spain	15706	Nurse	Female
118249226742	449482920	2023-02-21 14:32:57	2023-02-21 14:38:41	157.48.192.27					5-10	Usually	Always	Always	Always	Always	Always	Sometimes	Always	Always	Usually	Usually	Sometimes	Sometimes	Usually	Usually	Always	Usually	Usually	Sometimes	Always	Always	Sometimes	Sometimes	Usually	Usually	Sometimes	Usually	Usually	Sometimes	Usually	Usually	Usually	Sometimes	Always	Rarely	Usually	India	500090	Doctor	Female
118249206765	449482920	2023-02-21 07:56:47	2023-02-21 14:11:27	185.50.99.245					5-10	Usually	Always	Usually	Always	Usually	Sometimes	Usually	Usually	Usually	Sometimes	Sometimes	Always	Rarely	Usually	Sometimes	Usually	Usually	Usually	Sometimes	Always	Sometimes	Rarely	Rarely	Usually	Usually	Sometimes	Rarely	Usually	Usually	Sometimes	Always	Always	Never	Usually	Sometimes	Usually	estonian	ER	nurse	female
118249180283	449482920	2023-02-21 13:14:03	2023-02-21 13:21:19	81.246.120.44					>20	Sometimes	Rarely	Rarely	Usually	Rarely	Usually	Sometimes	Rarely	Always	Rarely	Usually	Usually	Rarely	Always	Sometimes	Sometimes	Usually	Rarely	Sometimes	Always	Sometimes	Sometimes	Sometimes	Rarely	Rarely	Sometimes	Rarely	Rarely	Usually	Usually	Usually	Sometimes	Usually	Sometimes	Sometimes	Rarely	Belgium	9300	Nurse	Male
118249158431	449482920	2023-02-21 12:34:23	2023-02-21 12:40:22	193.190.46.17					5-10	Usually	Usually	Usually	Usually	Usually	Always	Always	Usually	Always	Usually	Usually	Always	Usually	Always	Rarely	Usually	I don't know	Sometimes	Rarely	Always	Usually	Sometimes	Usually	Usually	Sometimes	Sometimes	Rarely	Usually	Sometimes	Usually	Usually	Sometimes	Sometimes	Usually	Sometimes	Usually	Belgium	2650	Doctor	Male
118249127940	449482920	2023-02-21 11:29:03	2023-02-21 11:32:55	188.189.10.26					<5	Usually	Always	Always	Usually	Usually	Always	Always	Sometimes	Always	Usually	Always	Always	Usually	Always	Sometimes	Always	Always	Usually	Rarely	Always	Usually	Rarely	Always	Always	Usually	Sometimes	Sometimes	Always	Sometimes	Always	Usually	I don't know	Sometimes	Usually	Rarely	Always	Belgium	2000	Doctor	Female
118249121059	449482920	2023-02-21 11:11:38	2023-02-21 11:17:59	212.123.21.61					>20	Usually	Sometimes	Sometimes	Always	Always	Usually	Always	Usually	Always	Usually	Usually	Usually	Usually	Always	Always	Always	Sometimes	Sometimes	Sometimes	Usually	Usually	Sometimes	Rarely	Usually	Sometimes	Rarely	Rarely	Sometimes	Usually	Usually	Sometimes	Usually	Usually	Usually	Rarely	Usually	Belgium	9000	Doctor	Male
118249106972	449482920	2023-02-21 10:33:04	2023-02-21 10:46:41	5.89.82.91					<5	Rarely	I don't know	I don't know	Usually	Usually	Rarely	Sometimes	Sometimes	Usually	Usually	Usually	Always	Never	Usually	I don't know	Never	Sometimes	Sometimes	Usually	Sometimes	Usually	Sometimes	Always	Always	Usually	Sometimes	Never	I don't know	Usually	Usually	Usually	Never	Usually	Usually	Sometimes	Sometimes	Italia	10154	Doctor	Male
118249106919	449482920	2023-02-21 10:31:03	2023-02-21 10:46:24	151.97.48.100					>10	Sometimes	Always	Always	Usually	Always	Always	Sometimes	Always	Always	Always	Usually	Always	Usually	Usually	Usually	Usually	Rarely	Rarely	Never	Always	Usually	Usually	Sometimes	Always	Usually	Usually	Never	Sometimes	Sometimes	Usually	Usually	Always	Usually	Usually	Rarely	Usually	italy	95100	doctor	female
118249101186	449482920	2023-02-21 10:26:56	2023-02-21 10:34:17	193.163.235.202					>10	Sometimes	Usually	Sometimes	Sometimes	Sometimes	Sometimes	Sometimes	Usually	Sometimes	Usually	Sometimes	Usually	Rarely	Sometimes	Usually	Sometimes	Rarely	Rarely	Usually	Sometimes	Sometimes	Never	Rarely	Sometimes	Rarely	Rarely	Sometimes	Sometimes	Usually	Usually	Sometimes	Sometimes	Sometimes	Sometimes	Sometimes	Sometimes	Denmark	0000	Doctor	male
118249095337	449482920	2023-02-21 10:17:50	2023-02-21 10:21:35	178.197.204.15					>10	Rarely	Rarely	Rarely	Sometimes	Usually	Usually	Rarely	Sometimes	Usually	Usually	Usually	Usually	Sometimes	Sometimes	Sometimes	Sometimes	Rarely	Rarely	Sometimes	Sometimes	Sometimes	Rarely	Usually	Sometimes	Sometimes	Sometimes	Usually	Sometimes	Sometimes	Usually	Sometimes	Usually	Usually	Sometimes	Sometimes	Sometimes	Switzerland	4054	Doctor	Female
118249088629	449482920	2023-02-21 10:05:18	2023-02-21 10:07:55	194.193.190.135					>20	Always	I don't know	Always	Always	Usually	Usually	Usually	Usually	Usually	Sometimes	Usually	Always	Sometimes	Usually	Usually	Usually	Sometimes	Rarely	Sometimes	Sometimes	Sometimes	Rarely	Always	Usually	Rarely	Rarely	Rarely	Usually	Usually	Usually	Sometimes	Sometimes	Usually	Usually	Sometimes	Usually	Australia	3000	Doctor	Male
118249086014	449482920	2023-02-21 09:58:50	2023-02-21 10:02:27	78.152.197.158					>10	Usually	Usually	Sometimes	Usually	Usually	Usually	Sometimes	Sometimes	Usually	Sometimes	Usually	Always	Sometimes	Sometimes	Always	Usually	Usually	Usually	Usually	Always	Usually	Sometimes	Sometimes	Usually	Sometimes	Rarely	Sometimes	Usually	Always	Sometimes	Usually	Usually	Sometimes	Always	Sometimes	Usually	Ireland	D1	Doctor	Male
118249078319	449482920	2023-02-21 09:42:17	2023-02-21 09:46:07	195.113.148.241					<5	Sometimes	Always	Usually	Usually	Rarely	Sometimes	Usually	I don't know	Always	Usually	Rarely	Rarely	Rarely	Always	I don't know	Usually	Usually	Sometimes	Rarely	Always	Sometimes	Rarely	Rarely	Always	Sometimes	Usually	I don't know	Usually	Rarely	Sometimes	Usually	Sometimes	Usually	Always	Sometimes	Always	czech republic	77900	doctor	female
118249066249	449482920	2023-02-21 09:17:17	2023-02-21 09:21:28	78.70.219.93					>10	Always	Always	Always	Usually	Sometimes	Sometimes	Usually	Sometimes	Always	Always	Usually	Always	Usually	Usually	Rarely	Usually	Usually	Usually	Rarely	Always	Usually	Never	Usually	Usually	Usually	Usually	Sometimes	Usually	Rarely	Always	Always	Always	Sometimes	Usually	Rarely	Usually	Sweden	22185	Doctor	Male
118249055372	449482920	2023-02-21 08:48:47	2023-02-21 08:57:05	95.131.43.192					>20	Usually	Usually	Always	Usually	Sometimes	Usually	Usually	I don't know	Sometimes	Always	Always	Always	Usually	Always	Rarely	Always	Always	Usually	Sometimes	Never	Usually	Sometimes	Sometimes	Always	Usually	Usually	Usually	Usually	Usually	Usually	Sometimes	I don't know	Never	Sometimes	Sometimes	Usually	Italy	20100	Doctor	Famele
118249054341	449482920	2023-02-21 08:53:26	2023-02-21 08:54:42	80.29.225.78					>20	Usually	Sometimes	Usually	Usually	Always	Always	Usually	Usually	Always	Sometimes	Always	Rarely	Never	Always	Usually	Sometimes	Usually	Sometimes	Sometimes	Always	Usually	Rarely	Never	Usually	Usually	Rarely	Sometimes	Usually	Sometimes	Always	Usually	Always	Always	Usually	Rarely	Usually	Spain	15993	Doctor	Female
118249044317	449482920	2023-02-21 08:20:07	2023-02-21 08:31:35	83.81.175.25					>10	Usually	Sometimes	Sometimes	Always	Always	Sometimes	Sometimes	Sometimes	Always	Rarely	Usually	Always	Rarely	Usually	Sometimes	Usually	Sometimes	Rarely	Always	Usually	Usually	Rarely	Always	Sometimes	Sometimes	Rarely	Sometimes	Sometimes	Sometimes	Sometimes	Sometimes	Sometimes	Always	Usually	Sometimes	Usually	The Netherlands	3844DG	Doctor, E.P.	male
118249044098	449482920	2023-02-21 08:26:26	2023-02-21 08:31:01	92.79.61.60					>10	Usually	Sometimes	Usually	Sometimes	Sometimes	Sometimes	Usually	Usually	Usually	Usually	Sometimes	Always	Sometimes	Usually	Rarely	Sometimes	Sometimes	Rarely	Rarely	Always	Usually	Never	Sometimes	Usually	Sometimes	Rarely	Sometimes	Usually	Sometimes	Always	Usually	Usually	Rarely	Usually	Rarely	Usually	Germany	47	Doctor	Male
118249042941	449482920	2023-02-21 08:12:48	2023-02-21 08:27:51	77.87.191.179					5-10	Sometimes	Always	Usually	Usually	Rarely	Sometimes	Sometimes	Rarely	Usually	Sometimes	Usually	Usually	Rarely	Sometimes	Sometimes	Sometimes	Rarely	Rarely	Sometimes	Usually	Sometimes	Usually	Sometimes	Usually	Sometimes	Usually	Rarely	Rarely	Usually	Usually	Sometimes	Sometimes	Usually	Usually	Sometimes	Sometimes	Germany	83435	Doc	M
118249039473	449482920	2023-02-21 08:07:34	2023-02-21 08:18:44	45.147.64.206					>20	Usually	Always	Usually	Always	Sometimes	Usually	Usually	Rarely	Sometimes	Usually	Always	Always	Rarely	Usually	Rarely	Always	Rarely	Sometimes	Always	Never	Usually	Sometimes	Rarely	Usually	Usually	Sometimes	Usually	Always	Usually	Sometimes	Never	Never	Sometimes	Usually	Usually	Sometimes	Palestine	00972	Doctor	Male
118249038805	449482920	2023-02-21 08:13:09	2023-02-21 08:16:54	185.76.176.222					>20	Usually	Usually	Usually	Usually	Usually	Usually	Usually	Rarely	Always	Usually	Sometimes	Usually	Usually	Usually	Always	Usually	Usually	Usually	Sometimes	Always	Usually	Sometimes	Sometimes	Usually	Sometimes	Usually	Sometimes	Usually	Sometimes	Usually	Usually	Always	Usually	Usually	Rarely	Usually	Lebanon	961	Doctor	Male
118249038077	449482920	2023-02-21 08:08:31	2023-02-21 08:14:56	89.247.174.142					>10	Usually	Usually	Usually	Sometimes	Usually	Sometimes	Usually	Sometimes	Usually	Usually	Usually	I don't know	Rarely	Usually	Sometimes	Usually	Sometimes	Sometimes	Rarely	Always	Usually	Usually	Always	Usually	Usually	Sometimes	Sometimes	Usually	Sometimes	Always	Usually	Usually	Usually	Usually	Sometimes	Usually	Germany	16225	Doctor	Female
118249034940	449482920	2023-02-21 08:01:55	2023-02-21 08:06:53	85.253.108.74					>10	Usually	Sometimes	Usually	Usually	Sometimes	Usually	Usually	Usually	Always	Rarely	Sometimes	Sometimes	Rarely	Sometimes	Sometimes	Usually	Sometimes	Sometimes	Sometimes	Always	Usually	Usually	I don't know	Always	Sometimes	Rarely	Rarely	Sometimes	Sometimes	Usually	Usually	Usually	Usually	Usually	Sometimes	Sometimes	Estonia	11122	nurse	female
118249032461	449482920	2023-02-21 07:47:46	2023-02-21 08:00:14	185.50.99.245					5-10	Usually	Usually	Sometimes	Always	Rarely	Sometimes	Sometimes	Rarely	Always	Usually	Usually	Always	Rarely	Rarely	Always	Usually	Sometimes	Never	Sometimes	Usually	Usually	Sometimes	Sometimes	Usually	Rarely	Usually	Rarely	Usually	Sometimes	Always	Sometimes	Rarely	Sometimes	Usually	Sometimes	Usually	Estonia	13419	RN, APN, MSc	F
118249031232	449482920	2023-02-21 07:27:25	2023-02-21 07:56:35	89.190.66.162					>10	Usually	Usually	Sometimes	Usually	Usually	Sometimes	Usually	Sometimes	Usually	Usually	Sometimes	Sometimes	Sometimes	Usually	Usually	Usually	Sometimes	Sometimes	Sometimes	Always	Usually	Rarely	Sometimes	Usually	Usually	Usually	Usually	Sometimes	Sometimes	Usually	Usually	Always	Usually	Always	Sometimes	Usually	Czech republic	50005	Doc	Male
118249030230	449482920	2023-02-21 07:46:53	2023-02-21 07:54:42	185.50.99.245					>10	Usually	Always	Sometimes	Always	Usually	Rarely	Always	Sometimes	Always	Rarely	Never	Usually	Sometimes	Usually	Always	Usually	Rarely	Rarely	Usually	Always	Usually	Sometimes	Never	Always	Sometimes	Rarely	Rarely	Never	Always	Always	Usually	Always	Usually	Usually	Rarely	Usually	Estonia	13419	nurse	female
118249021047	449482920	2023-02-21 07:24:38	2023-02-21 07:30:10	86.126.155.251					>10	Usually	Sometimes	Always	Usually	Usually	Usually	Usually	Usually	Usually	Usually	Usually	Usually	Usually	Never	Rarely	Usually	Sometimes	Sometimes	Rarely	Usually	Sometimes	Rarely	Rarely	Rarely	Usually	Usually	Sometimes	Sometimes	Sometimes	Usually	Usually	Sometimes	Sometimes	Sometimes	Never	Usually	Romania	545200	Doctor	M
118249018866	449482920	2023-02-21 07:17:07	2023-02-21 07:24:56	109.166.132.111					5-10	Rarely	Sometimes	Usually	Usually	Sometimes	Sometimes	Rarely	Never	Always	Never	Usually	Sometimes	Never	Sometimes	Sometimes	Rarely	Never	Sometimes	Usually	Usually	Usually	Sometimes	Sometimes	Usually	Usually	Never	Sometimes	Never	Always	Rarely	Sometimes	Rarely	Usually	Usually	Sometimes	Usually	Romania	050086	Nurse	Female
118249018097	449482920	2023-02-21 07:11:29	2023-02-21 07:23:08	193.175.73.217					>20	Always	Sometimes	Sometimes	Rarely	Rarely	Sometimes	Always	Never	Always	Never	Sometimes	Always	Never	Sometimes	Sometimes	Rarely	Rarely	Never	Sometimes	Usually	Always	Never	Usually	Sometimes	Sometimes	Never	Rarely	Always	Usually	Usually	Sometimes	Sometimes	Always	Sometimes	Sometimes	Sometimes	Germany	12203	Nurse	Female
118249010983	449482920	2023-02-21 06:57:09	2023-02-21 07:03:58	178.197.193.52					>10	Usually	Usually	Usually	Always	Usually	Sometimes	Usually	Rarely	Always	Sometimes	Sometimes	Usually	Rarely	Sometimes	Always	Usually	Rarely	Never	Usually	Always	Usually	Usually	Always	Sometimes	Usually	Never	Rarely	Rarely	Usually	Usually	Usually	Usually	Always	Usually	Sometimes	Usually	Switzerland	1530	Doctor	Male
118249005872	449482920	2023-02-21 06:33:07	2023-02-21 06:49:22	1.187.137.90					>10	Sometimes	Sometimes	Always	Always	Sometimes	Sometimes	Sometimes	I don't know	Always	Always	Rarely	Usually	Rarely	Usually	Usually	Usually	Usually	Usually	Never	Always	Always	Always	Never	Always	Always	Usually	Sometimes	I don't know	Always	Usually	Always	Always	Always	Always	Rarely	Sometimes	India	411058	Doctor	female
118249005378	449482920	2023-02-21 06:41:31	2023-02-21 06:47:58	99.153.190.12					<5	Usually	Rarely	Rarely	Usually	Usually	Sometimes	Usually	Sometimes	Sometimes	Never	Sometimes	Usually	Rarely	Rarely	Usually	Always	Sometimes	Sometimes	Usually	Sometimes	Sometimes	Never	Usually	Rarely	Sometimes	Rarely	Never	Sometimes	Always	Usually	Sometimes	Sometimes	Always	Usually	Sometimes	Usually	USA	77054	DOCTOR	FEMALE
118249000723	449482920	2023-02-21 06:26:24	2023-02-21 06:33:55	213.237.83.69					<5	Always	I don't know	Always	Always	Usually	Always	I don't know	Usually	Sometimes	Usually	Usually	Always	Usually	Sometimes	Sometimes	Always	Always	Usually	Sometimes	Always	Usually	Never	Sometimes	Usually	Usually	Sometimes	Sometimes	Usually	Sometimes	Usually	Usually	Usually	Rarely	Usually	Rarely	Usually	Denmark	2400	Doctor	Male
118248997205	449482920	2023-02-21 06:16:38	2023-02-21 06:23:42	88.147.70.88					<5	Never	Usually	Never	Never	Never	Usually	Usually	Sometimes	Usually	Sometimes	Usually	Always	Never	Rarely	Always	I don't know	I don't know	Rarely	Always	Always	Usually	Never	Always	Usually	Never	Never	Never	Never	Usually	Usually	Rarely	Always	Always	Sometimes	Rarely	Sometimes	Italy	37124	Doctor	Male
118248965181	449482920	2023-02-21 04:49:56	2023-02-21 05:00:52	91.98.44.210					>20	Rarely	Rarely	Sometimes	Never	Always	Always	Sometimes	Rarely	Usually	Usually	Usually	Usually	Rarely	Sometimes	Sometimes	Usually	Sometimes	Usually	Never	Always	Usually	Sometimes	Sometimes	Sometimes	Usually	Rarely	Never	Rarely	Always	Usually	Usually	Usually	Sometimes	Usually	Sometimes	Usually	IRAN	1617763141	Doctor (ED specialist)	Male
118248964705	449482920	2023-02-21 04:52:25	2023-02-21 04:57:38	88.215.115.231					>10	Sometimes	Rarely	Sometimes	Rarely	Rarely	Usually	Rarely	Sometimes	Usually	Rarely	Usually	Usually	Rarely	Sometimes	Always	Usually	Rarely	Never	Usually	Always	Usually	Usually	Usually	Never	Rarely	Never	Never	Sometimes	Always	Rarely	Rarely	Usually	Always	Always	Always	Usually	germany	79539	doctor	male
118248947497	449482920	2023-02-21 04:07:37	2023-02-21 04:13:36	223.231.142.46					>10	Sometimes	Usually	Always	Usually	Usually	Sometimes	Usually	Usually	Always	Sometimes	Sometimes	Always	Sometimes	Usually	Always	Sometimes	Sometimes	Sometimes	Sometimes	Always	Usually	Rarely	Rarely	Usually	Usually	Sometimes	Rarely	Sometimes	Sometimes	Sometimes	Usually	Usually	Sometimes	Usually	Sometimes	Usually	India	560066	Doctor	Male
118248935368	449482920	2023-02-21 03:36:07	2023-02-21 03:43:22	122.178.152.179					5-10	Always	Always	Always	Always	Always	Always	Always	Always	Always	Always	Always	Always	Always	Usually	Never	Always	Always	Always	Never	Always	Always	Never	Never	Always	Always	Always	Always	Always	Always	Always	Always	Always	Sometimes	Always	Sometimes	Always	India	624001	Doctor	Male
118248922883	449482920	2023-02-21 03:05:01	2023-02-21 03:14:16	181.118.46.210					5-10	Always	Usually	Always	Always	Always	Usually	Usually	Usually	Usually	Sometimes	Usually	Always	Sometimes	Rarely	Sometimes	Usually	Usually	Sometimes	Sometimes	Always	Usually	Sometimes	Always	Sometimes	Usually	Sometimes	Rarely	I don't know	Usually	Usually	Always	Always	Sometimes	Always	Sometimes	Usually	Trinidad and Tobago	00000	Doctor	Female
118248893696	449482920	2023-02-21 01:59:09	2023-02-21 02:04:36	99.184.172.253					>20	Sometimes	Sometimes	Sometimes	Usually	Sometimes	Sometimes	Sometimes	Sometimes	Usually	Rarely	Rarely	Usually	Rarely	Sometimes	Always	Sometimes	Sometimes	Rarely	Sometimes	Sometimes	Sometimes	Sometimes	Usually	Sometimes	Sometimes	Rarely	Rarely	I don't know	Usually	Usually	Sometimes	Sometimes	Usually	Sometimes	Sometimes	Sometimes	United States	29154	Doctor	Male
118248857262	449482920	2023-02-21 00:23:56	2023-02-21 00:39:23	5.58.118.3					>20	I don't know	Rarely	Sometimes	Usually	Sometimes	Rarely	Sometimes	Sometimes	Sometimes	Sometimes	Sometimes	Rarely	Sometimes	Rarely	Sometimes	Sometimes	Sometimes	Sometimes	Sometimes	Usually	Rarely	Usually	Usually	Rarely	Usually	Sometimes	Sometimes	Sometimes	Sometimes	Rarely	Usually	Always	Usually	Usually	Sometimes	Sometimes	Ukraine	44200	Doctor	Female
118248857168	449482920	2023-02-21 00:35:33	2023-02-21 00:39:06	101.186.37.81					>20	Rarely	Usually	Sometimes	Usually	Always	Usually	Usually	Rarely	Always	Rarely	Usually	Usually	Rarely	Rarely	Always	Sometimes	Sometimes	Never	Usually	Sometimes	Usually	Sometimes	Always	Sometimes	Rarely	Never	Sometimes	Never	Usually	Rarely	Sometimes	Usually	Always	Usually	Sometimes	Usually	Australia	3156	Doctor	Male
118248856492	449482920	2023-02-21 00:29:38	2023-02-21 00:37:17	85.253.59.103					5-10	Always	Usually	Always	Always	Sometimes	Sometimes	Rarely	Sometimes	Usually	Usually	Sometimes	Always	Never	Rarely	Always	Usually	Usually	Never	Always	Sometimes	Usually	Rarely	Rarely	Usually	Usually	Rarely	Never	Never	Always	Usually	Never	Always	Sometimes	Usually	Rarely	Sometimes	Estonia	13419	doctor	female
118248852194	449482920	2023-02-21 00:21:25	2023-02-21 00:27:25	46.114.143.220					<5	Usually	Usually	Sometimes	Rarely	Sometimes	Always	Usually	Usually	Always	Usually	Always	Always	Usually	Usually	Sometimes	Sometimes	I don't know	Usually	Rarely	Always	Usually	Never	Always	Usually	Usually	Usually	Sometimes	I don't know	Sometimes	Always	Usually	Usually	Rarely	Usually	Rarely	Usually	Germany	31135	Doctor	Male
118248848636	449482920	2023-02-21 00:13:52	2023-02-21 00:19:19	188.37.88.112					>20	Never	Always	Sometimes	Sometimes	Rarely	Usually	Usually	Rarely	Rarely	Never	Sometimes	Usually	Rarely	Sometimes	Usually	Sometimes	Rarely	Usually	Sometimes	Always	Sometimes	Rarely	Rarely	Never	Sometimes	Sometimes	Never	Never	Usually	Always	Sometimes	Usually	Always	Usually	Rarely	Usually	Portugal	4464-513	doctor	female
118248840726	449482920	2023-02-20 23:57:37	2023-02-21 00:02:14	77.26.153.50					>20	Always	Usually	Usually	Usually	Sometimes	Usually	Usually	Usually	Usually	Usually	Usually	Usually	Usually	Sometimes	Sometimes	Sometimes	Sometimes	Sometimes	Sometimes	Always	Usually	Rarely	Rarely	Usually	Sometimes	Usually	Usually	Sometimes	Sometimes	Usually	Usually	Sometimes	Sometimes	Usually	Rarely	Usually	spain	36960	dr	male
118248832168	449482920	2023-02-20 23:38:41	2023-02-20 23:43:47	79.150.8.158					>10	Usually	Sometimes	Usually	Usually	Sometimes	Sometimes	Usually	Usually	Sometimes	Rarely	Rarely	Usually	Rarely	Rarely	Rarely	Rarely	Sometimes	Sometimes	Always	Always	Rarely	Usually	Usually	Sometimes	Sometimes	Rarely	Rarely	Usually	Usually	Rarely	Sometimes	Always	Usually	Usually	Usually	Usually	Spain	03540	Doctor	Male
118248828002	449482920	2023-02-20 23:30:00	2023-02-20 23:35:45	109.69.5.124					>10	Sometimes	Always	Always	Always	Sometimes	Usually	Always	Always	Always	Usually	Usually	Usually	Sometimes	Usually	Always	Usually	Usually	Usually	Sometimes	Always	Sometimes	Usually	Usually	Usually	Sometimes	Rarely	Sometimes	Rarely	Usually	Sometimes	Sometimes	Usually	Sometimes	Always	Sometimes	Always	ALBANIA	1052	DOCTOR	MALE
118248826032	449482920	2023-02-20 23:23:49	2023-02-20 23:31:15	188.11.102.116					<5	Sometimes	Usually	Rarely	Always	Sometimes	Sometimes	Usually	Usually	Usually	Rarely	Usually	Always	Never	Usually	Always	Never	Sometimes	Rarely	Sometimes	Always	Sometimes	Sometimes	Always	Rarely	Rarely	Never	Never	Rarely	Always	Usually	Sometimes	Sometimes	Sometimes	Usually	Rarely	Usually	Italy	20089	Doctor	Female
118248825676	449482920	2023-02-20 23:13:23	2023-02-20 23:30:35	46.208.96.231					>20	Usually	Usually	Sometimes	Always	Always	Sometimes	Usually	Sometimes	Usually	Rarely	Never	Usually	Rarely	Sometimes	Always	Sometimes	Usually	Sometimes	Rarely	Always	Always	Always	Never	Usually	Usually	Rarely	Usually	Sometimes	Always	Rarely	Rarely	Always	Always	Always	Sometimes	Usually	UK	BT12 6BA	Doctor	male
118248822789	449482920	2023-02-20 23:19:02	2023-02-20 23:24:33	94.202.66.202					>10	Sometimes	Usually	Usually	Always	Always	Usually	Usually	Rarely	Usually	Rarely	Sometimes	Usually	Never	Rarely	Usually	Rarely	Sometimes	Rarely	Sometimes	Always	Never	Usually	Sometimes	Sometimes	Sometimes	Never	Always	Rarely	Sometimes	Rarely	Rarely	Rarely	Usually	Usually	Sometimes	Sometimes	United Arab Emirates	04	Doctor	Female
118248809172	449482920	2023-02-20 22:52:59	2023-02-20 22:58:25	112.134.189.42					<5	Always	Sometimes	Usually	Sometimes	Sometimes	Usually	Rarely	Rarely	Usually	Rarely	Sometimes	Rarely	Rarely	Sometimes	Usually	Sometimes	Rarely	Sometimes	Sometimes	Usually	Always	Always	Always	Sometimes	Sometimes	Rarely	Never	Never	Sometimes	Rarely	Always	Usually	Usually	Usually	Usually	Usually	Sri Lanka	20000	Doctor	Male
118248808911	449482920	2023-02-20 22:48:35	2023-02-20 22:57:55	110.175.41.233					>10	Always	Always	Always	Always	Always	Always	Always	Usually	Usually	Sometimes	Usually	Always	Rarely	Sometimes	Usually	Always	Usually	Sometimes	Rarely	Always	Always	Never	Always	Usually	Always	Sometimes	Rarely	Rarely	Usually	Sometimes	Always	Always	Sometimes	Always	Rarely	Usually	australia	3052	doctor	female
118248808632	449482920	2023-02-20 22:52:32	2023-02-20 22:57:24	94.209.60.42					>10	Usually	Usually	Always	Always	Always	Usually	Usually	Usually	Always	Usually	Usually	Always	Usually	Always	Sometimes	Usually	Usually	Sometimes	Rarely	Always	Usually	Rarely	Sometimes	Usually	Usually	Usually	Usually	Usually	Sometimes	Never	Usually	Usually	Sometimes	Usually	Rarely	Usually	Netherlands	8934 AD	Doctor	Female
118248798383	449482920	2023-02-20 22:30:53	2023-02-20 22:37:47	46.114.162.61					<5	Sometimes	Sometimes	Sometimes	Sometimes	Sometimes	Usually	Sometimes	Rarely	Usually	Usually	Usually	Usually	Sometimes	Usually	Rarely	Sometimes	Sometimes	Sometimes	Rarely	Usually	Usually	Rarely	Usually	Usually	Usually	Usually	Sometimes	Rarely	Rarely	Usually	Usually	Usually	Rarely	Usually	Sometimes	Usually	Germany	07743	Doctor	Female
118248795351	449482920	2023-02-20 22:25:51	2023-02-20 22:32:09	37.131.107.64					>10	Sometimes	Rarely	Always	Sometimes	Usually	Sometimes	Usually	Rarely	Sometimes	Rarely	Never	Rarely	Rarely	Usually	Usually	Sometimes	Rarely	Never	Usually	Rarely	Never	Usually	Always	Rarely	Never	Never	Rarely	Rarely	Always	Sometimes	Rarely	Never	Always	Rarely	Usually	Usually	USA	NA	Doctor	Male
118248794186	449482920	2023-02-20 22:22:09	2023-02-20 22:29:52	178.149.64.164					>20	Rarely	Usually	Usually	Usually	Usually	Usually	Usually	Sometimes	Always	Usually	Usually	Usually	Sometimes	Rarely	Always	Usually	Always	Rarely	Sometimes	Always	Sometimes	Sometimes	Sometimes	Usually	Usually	Sometimes	Sometimes	Sometimes	Sometimes	Rarely	Usually	Always	Sometimes	Always	Rarely	Always	Serbia	18 000	Doctor	Female
118248791186	449482920	2023-02-20 22:20:09	2023-02-20 22:24:14	174.244.17.48					>20	Rarely	Rarely	Never	Usually	Always	I don't know	I don't know	Rarely	Usually	Never	Rarely	Rarely	Rarely	Sometimes	Usually	Sometimes	Never	Rarely	Always	Sometimes	Sometimes	Rarely	Sometimes	Rarely	Never	Never	Never	Never	Always	Usually	Rarely	Rarely	Usually	Usually	Sometimes	Usually	USA	28027	Doctor	Female
118248780688	449482920	2023-02-20 21:46:23	2023-02-20 22:05:29	208.99.255.144					5-10	Sometimes	Sometimes	Sometimes	I don't know	Always	Sometimes	I don't know	Sometimes	Sometimes	Never	Sometimes	Usually	Never	Rarely	Usually	Sometimes	Sometimes	Never	Always	Usually	Rarely	Sometimes	Sometimes	Sometimes	Sometimes	Never	Never	Never	Always	Rarely	Usually	Sometimes	Sometimes	Usually	Sometimes	Sometimes	USA	01199	Doctor	Female
118248775590	449482920	2023-02-20 21:41:52	2023-02-20 21:56:20	212.127.88.134					>20	Rarely	Usually	Usually	Usually	Usually	Sometimes	Sometimes	Sometimes	Sometimes	Usually	Usually	Usually	Sometimes	Usually	Usually	Sometimes	Sometimes	Sometimes	Sometimes	Usually	Usually	Sometimes	Usually	Usually	Usually	Rarely	Sometimes	Sometimes	Usually	Usually	Sometimes	Usually	Sometimes	Always	Sometimes	Usually	Poland	50345	Doctor	Male
118248768246	449482920	2023-02-20 21:36:42	2023-02-20 21:43:13	109.240.25.225					<5	I don't know	Always	Sometimes	Always	Sometimes	Sometimes	Sometimes	Rarely	Usually	Sometimes	Usually	Always	Rarely	Rarely	Sometimes	Sometimes	I don't know	I don't know	Rarely	Sometimes	Usually	Sometimes	Sometimes	Usually	Sometimes	Sometimes	Sometimes	I don't know	I don't know	Always	Sometimes	Sometimes	Usually	Usually	Sometimes	Usually	Estonia	-	Doctor	Male
118248767768	449482920	2023-02-20 21:36:54	2023-02-20 21:42:22	82.131.30.50					<5	Sometimes	Usually	Always	Always	Always	Always	Always	Usually	Always	Always	Always	Always	Usually	Always	Rarely	Always	Usually	Always	Sometimes	Always	Usually	Rarely	Rarely	Always	Always	Usually	Usually	Always	Always	Always	Always	Usually	Usually	Usually	Usually	Usually	Estonia	Sutiste tee 19	Nurse	Female
118248766795	449482920	2023-02-20 21:37:01	2023-02-20 21:40:45	208.127.199.113					>20	Usually	Usually	Usually	Always	Usually	Sometimes	Usually	Sometimes	Usually	Sometimes	Sometimes	Sometimes	Sometimes	Rarely	Usually	Usually	Usually	Sometimes	Rarely	Always	Usually	Rarely	Sometimes	Always	Usually	Rarely	Rarely	Usually	Always	Sometimes	Usually	Usually	Sometimes	Usually	Sometimes	Usually	UK	HA1	doctor	M
118248758307	449482920	2023-02-20 21:21:23	2023-02-20 21:26:00	86.248.226.159					>20	Usually	Usually	Usually	Usually	Usually	Sometimes	I don't know	Usually	Usually	Usually	Usually	Always	Usually	Sometimes	Sometimes	Usually	Sometimes	Sometimes	Sometimes	Usually	Usually	Rarely	Rarely	Usually	Usually	Usually	Rarely	Usually	Sometimes	Rarely	Usually	Usually	Sometimes	Usually	Rarely	Usually	France	01000	Doctor	Male
118248754434	449482920	2023-02-20 21:13:49	2023-02-20 21:19:03	92.221.245.245					5-10	Usually	Rarely	Sometimes	Sometimes	Sometimes	Sometimes	I don't know	Usually	Always	Usually	Sometimes	Usually	Sometimes	Usually	Sometimes	Sometimes	Sometimes	Sometimes	Sometimes	Always	Usually	Never	Usually	Usually	Sometimes	Sometimes	Never	Sometimes	Usually	Usually	Sometimes	Sometimes	Always	Sometimes	Sometimes	Sometimes	Norway	4029	Nurse	Female
118248730767	449482920	2023-02-20 20:36:26	2023-02-20 20:40:23	79.73.78.138					>10	Usually	Rarely	Sometimes	Always	Usually	Usually	Usually	Sometimes	Sometimes	Rarely	Usually	Always	Rarely	Sometimes	Always	Usually	Rarely	Never	Always	Sometimes	Sometimes	Rarely	Sometimes	Sometimes	Rarely	Never	Never	Sometimes	Always	Never	Sometimes	Sometimes	Always	Usually	Sometimes	Rarely	UK	M139WL	Doctor	Male
118248721791	449482920	2023-02-20 20:17:35	2023-02-20 20:26:06	202.91.45.139					>20	Always	Usually	Usually	Always	Usually	Usually	Always	Usually	Usually	Sometimes	Usually	Always	Usually	Usually	Sometimes	Usually	Usually	Sometimes	Sometimes	Usually	Sometimes	Sometimes	Sometimes	Usually	Sometimes	Usually	Sometimes	Usually	Usually	Usually	Usually	Usually	Always	Usually	Sometimes	Usually	Australia	3121	Doctor	Female
118248719780	449482920	2023-02-20 20:19:33	2023-02-20 20:22:44	68.203.73.238					>20	Usually	Sometimes	Sometimes	Usually	Always	Always	Rarely	Usually	Always	Never	Rarely	Usually	Sometimes	Rarely	Always	Always	Never	Never	Usually	Always	Always	Never	Usually	Always	Rarely	Never	Never	Never	Always	Always	Usually	Always	Usually	Always	Rarely	Usually	usa	76104	doctor	female
118248717198	449482920	2023-02-20 20:15:04	2023-02-20 20:18:30	46.69.187.17					>10	Usually	Usually	Usually	Usually	Usually	Sometimes	Usually	Sometimes	Usually	Rarely	Sometimes	Always	Rarely	Usually	Always	Usually	Rarely	Rarely	Always	Rarely	Rarely	Sometimes	Sometimes	Usually	Rarely	Rarely	Rarely	Usually	Usually	Rarely	Rarely	Rarely	Always	Sometimes	Sometimes	Sometimes	Uk	EX34 8NH	Doctor	Female
118248715213	449482920	2023-02-20 20:05:37	2023-02-20 20:18:23	109.176.161.118					>10	Never	Never	Rarely	Sometimes	Never	Rarely	Sometimes	Rarely	Usually	Rarely	Rarely	Always	Never	Never	Usually	Rarely	Never	Never	Always	Never	Rarely	Sometimes	Rarely	Usually	Sometimes	Rarely	Rarely	Rarely	Always	Usually	Sometimes	Rarely	Usually	Usually	Usually	Sometimes	ENGLAND, UNITED KINGDOM	AL1	Doctor	Male
118248715611	449482920	2023-02-20 20:10:02	2023-02-20 20:15:54	156.83.1.214					5-10	Usually	Usually	Usually	Usually	Usually	Usually	Always	Usually	Always	Always	Always	Always	Always	Always	Never	Usually	Usually	Usually	Sometimes	Always	Always	Never	Always	Always	Always	Usually	Usually	Usually	Rarely	Always	Usually	Sometimes	Sometimes	Usually	Sometimes	Usually	netherlands	3035GE	Doctor	female
118248709781	449482920	2023-02-20 19:53:56	2023-02-20 20:06:30	193.90.177.49					>10	Usually	Always	Usually	Usually	Rarely	Sometimes	Sometimes	Usually	Usually	Sometimes	Usually	Usually	Sometimes	Sometimes	I don't know	Sometimes	Rarely	Sometimes	Rarely	Usually	Usually	Never	Usually	Usually	Usually	Rarely	Usually	Rarely	Sometimes	Sometimes	Usually	Sometimes	Usually	Sometimes	Sometimes	Rarely	Norway	9013	Doctor	Male
118248701685	449482920	2023-02-20 19:48:51	2023-02-20 19:54:11	77.208.167.218					>20	Sometimes	Usually	Usually	Usually	Always	Always	Always	Sometimes	Usually	Rarely	Sometimes	Usually	Rarely	Never	Always	Usually	Rarely	Rarely	Usually	Usually	Sometimes	Rarely	Rarely	Usually	Rarely	Rarely	Never	I don't know	Usually	Usually	Sometimes	Rarely	Sometimes	Usually	Rarely	Sometimes	Spain	30800	Doctor	Male
118248700698	449482920	2023-02-20 19:17:27	2023-02-20 19:52:42	79.23.12.20					<5	Usually	Usually	Usually	Usually	Usually	Usually	Usually	Usually	Usually	Sometimes	Sometimes	Usually	Sometimes	Rarely	Sometimes	Usually	Usually	Sometimes	Sometimes	Sometimes	Sometimes	Rarely	Rarely	Sometimes	Usually	Sometimes	Rarely	Rarely	Usually	Usually	Usually	Usually	Usually	Usually	Rarely	Usually	rome	00168	doctor	female
118248694732	449482920	2023-02-20 19:29:38	2023-02-20 19:43:31	90.190.120.62					5-10	Sometimes	Usually	Rarely	Usually	Rarely	Sometimes	Rarely	Rarely	Sometimes	Rarely	Usually	Always	Rarely	Sometimes	Sometimes	Usually	Sometimes	Rarely	Sometimes	Usually	Sometimes	Sometimes	Sometimes	Sometimes	Sometimes	Rarely	Rarely	Sometimes	Usually	Usually	Usually	Usually	Sometimes	Usually	Sometimes	Usually	Estonia	13419	Doctor	Female
118248686598	449482920	2023-02-20 19:28:26	2023-02-20 19:31:29	104.28.30.74					>10	Usually	Usually	Usually	Always	Usually	Sometimes	Usually	Sometimes	Usually	Sometimes	Usually	Always	Sometimes	Usually	Sometimes	Sometimes	Usually	Sometimes	Sometimes	Usually	Sometimes	Rarely	Always	Sometimes	Usually	Sometimes	Sometimes	Sometimes	Sometimes	Sometimes	Usually	Usually	Always	Usually	Sometimes	Usually	Nederland	2035	Doctor	Female
118248686503	449482920	2023-02-20 19:26:35	2023-02-20 19:31:09	93.214.133.95					>10	Sometimes	Rarely	Usually	Usually	Sometimes	Rarely	Sometimes	Rarely	Usually	Sometimes	Usually	Always	Rarely	Rarely	Always	Never	Never	Never	Rarely	Usually	Usually	Sometimes	Rarely	Usually	Sometimes	Rarely	Rarely	Sometimes	Sometimes	Sometimes	Rarely	Sometimes	Usually	Sometimes	Usually	Sometimes	Germany	91154	Doctor	Male
118248683853	449482920	2023-02-20 19:22:28	2023-02-20 19:27:18	94.108.11.235					>10	Usually	Usually	Usually	Usually	Usually	Always	Usually	Sometimes	Usually	Usually	Always	I don't know	Rarely	Sometimes	Usually	Usually	Rarely	Rarely	Rarely	Usually	Sometimes	Sometimes	Sometimes	Usually	Usually	Never	Rarely	Sometimes	Usually	Always	Usually	Usually	Always	Usually	Sometimes	Usually	Belgium	1200	Doctor	Female
118248683041	449482920	2023-02-20 19:22:48	2023-02-20 19:26:10	77.162.144.215					>10	Usually	Usually	Always	Always	Usually	Usually	Always	Usually	Always	Usually	Usually	Always	Sometimes	Usually	Sometimes	Usually	Always	Sometimes	Sometimes	Always	Usually	Rarely	Usually	Usually	Usually	Sometimes	Sometimes	Usually	Sometimes	Usually	Usually	Always	Usually	Always	Rarely	Always	Netherlands	9728	Doctor	Female
118248681788	449482920	2023-02-20 19:04:46	2023-02-20 19:24:29	185.164.118.105					>10	Sometimes	Sometimes	Usually	Sometimes	Usually	Always	Usually	Usually	Usually	Usually	Usually	Always	Sometimes	Always	Sometimes	Always	Usually	Sometimes	Sometimes	Always	Usually	Rarely	Rarely	Always	Usually	Usually	Sometimes	Usually	Sometimes	Rarely	Usually	Sometimes	Sometimes	Usually	Rarely	Usually	Spain	36000	Doctor	Female
118248672649	449482920	2023-02-20 19:07:59	2023-02-20 19:12:10	134.61.139.106					>10	Usually	Usually	Usually	Usually	Usually	Usually	Usually	Usually	Always	Sometimes	Usually	Always	Sometimes	Usually	Rarely	Usually	Usually	Sometimes	Rarely	Usually	Always	Rarely	Usually	Usually	Usually	Sometimes	Sometimes	Usually	Sometimes	Always	Usually	Usually	Sometimes	Always	Rarely	Usually	Germany	52074	Doctor	Male
118248670970	449482920	2023-02-20 19:03:08	2023-02-20 19:10:16	85.118.81.87					>10	Rarely	Usually	Usually	Always	Usually	Usually	Always	Sometimes	Always	Usually	Usually	Usually	Usually	Sometimes	Sometimes	Sometimes	Sometimes	Usually	Usually	Always	Usually	Sometimes	Sometimes	Usually	Usually	Usually	Usually	Usually	Sometimes	Usually	Usually	Usually	Rarely	Always	Never	Always	Bulgaria	1000	Doctor	Male
118248667818	449482920	2023-02-20 19:02:36	2023-02-20 19:05:50	90.212.210.175					<5	Usually	Sometimes	Rarely	Always	Rarely	Usually	Usually	Rarely	Usually	Always	Rarely	Rarely	Never	Rarely	Always	Rarely	Rarely	Rarely	Always	Usually	Rarely	Usually	Sometimes	Rarely	Rarely	Never	Never	Rarely	Always	Rarely	Sometimes	Rarely	Always	Usually	Always	Usually	UK, England	BH15 2JB	Doctor	Female
118248657529	449482920	2023-02-20 18:46:25	2023-02-20 18:49:54	77.174.160.149					>10	Usually	Always	Always	Always	Always	Always	Usually	Usually	Always	Usually	Usually	Always	Sometimes	Usually	Usually	Usually	Usually	Usually	Sometimes	Always	Usually	Rarely	Usually	Usually	Usually	Sometimes	Usually	Usually	Sometimes	Usually	Usually	Always	Sometimes	Usually	Rarely	Usually	The Netherlands	8011	Dr	Male
118248655925	449482920	2023-02-20 18:42:10	2023-02-20 18:48:27	202.53.6.10					>20	Sometimes	Usually	Always	Always	Always	Usually	Usually	Always	Always	Always	Usually	Usually	Always	Always	Usually	Always	Always	Always	Sometimes	Always	Always	Rarely	Sometimes	Usually	Always	Usually	Usually	Always	Usually	Usually	Always	Always	Usually	Always	Rarely	Usually	India	625107	Doctor	Male
118248649217	449482920	2023-02-20 18:35:20	2023-02-20 18:37:56	62.253.82.232					>10	Usually	Usually	Usually	Usually	Always	Sometimes	Rarely	Rarely	Sometimes	Never	Usually	Always	Rarely	Sometimes	Usually	Usually	Never	Never	Always	Rarely	Rarely	Rarely	Always	Sometimes	Never	Never	Never	Never	Always	Never	Rarely	Sometimes	Usually	Usually	Sometimes	Usually	uk	scotland	doctor	why?
118248647538	449482920	2023-02-20 18:25:59	2023-02-20 18:35:18	51.39.229.203					<5	Rarely	Rarely	Sometimes	Always	Usually	Rarely	Rarely	Never	Usually	Usually	Rarely	Rarely	Never	Never	Sometimes	Never	Rarely	Rarely	Usually	Always	Sometimes	Always	Sometimes	Usually	Sometimes	Never	Never	Never	Always	Never	Rarely	Always	Always	Sometimes	Usually	Sometimes	Sudan	11111	Doctor	Female
118248645967	449482920	2023-02-20 18:25:34	2023-02-20 18:32:50	89.245.153.25					>20	Rarely	Sometimes	Usually	Sometimes	Sometimes	Usually	Usually	Rarely	Usually	Rarely	Sometimes	Always	Rarely	Sometimes	I don't know	Sometimes	Rarely	Rarely	Sometimes	Usually	Sometimes	Sometimes	Always	Sometimes	Rarely	Rarely	Rarely	Sometimes	Usually	Usually	Sometimes	Sometimes	Usually	Sometimes	Sometimes	Sometimes	Germany	45131	doctor	female
118248643051	449482920	2023-02-20 18:17:42	2023-02-20 18:29:35	89.19.67.170					>20	Always	Usually	Always	Always	Always	Sometimes	Always	Never	Always	Never	Usually	Always	Usually	Usually	Sometimes	Usually	Usually	Rarely	Sometimes	Always	Always	Sometimes	Usually	Always	Sometimes	Rarely	Never	Sometimes	Always	Never	Sometimes	Usually	Sometimes	Usually	Sometimes	Usually	Ireland	n/a	Doctor	Female
118248642906	449482920	2023-02-20 18:19:44	2023-02-20 18:28:25	80.187.98.204					>20	Always	Always	Usually	Always	Usually	Always	Always	Usually	Always	Sometimes	Usually	Always	Usually	Always	Sometimes	Usually	Sometimes	Rarely	Rarely	Always	Usually	Rarely	Usually	Usually	Usually	Sometimes	Rarely	Usually	Sometimes	Sometimes	Usually	Usually	Sometimes	Usually	Sometimes	Sometimes	Germany	79...	Doktor	female
118248638338	449482920	2023-02-20 18:15:30	2023-02-20 18:21:28	109.166.135.255					5-10	Usually	Always	Always	Always	Usually	Usually	Usually	Sometimes	Always	Sometimes	Usually	Always	Sometimes	Usually	Sometimes	Usually	Usually	Usually	Rarely	Always	Usually	Rarely	Rarely	Always	Usually	Sometimes	Usually	Usually	Rarely	Usually	Always	Always	Sometimes	Usually	Never	Always	Romania	Not know	Doctor	Male
118248634923	449482920	2023-02-20 18:12:45	2023-02-20 18:16:04	151.95.253.235					5-10	Rarely	Sometimes	Sometimes	Sometimes	Sometimes	Rarely	Rarely	Rarely	Rarely	Rarely	Rarely	Sometimes	Rarely	Sometimes	Usually	Rarely	Never	Always	Usually	Usually	Rarely	Usually	Always	Rarely	Sometimes	Rarely	Rarely	Rarely	Always	Never	Sometimes	Sometimes	Usually	Sometimes	Sometimes	Sometimes	Italy	33053	Doctor	Male
118248633863	449482920	2023-02-20 18:10:53	2023-02-20 18:14:27	120.153.87.169					>10	Sometimes	Sometimes	Usually	Sometimes	Usually	Rarely	Sometimes	Rarely	Sometimes	Rarely	Sometimes	Usually	Rarely	Rarely	Sometimes	Sometimes	Rarely	Rarely	Usually	Always	Sometimes	Usually	Always	Sometimes	Sometimes	Rarely	Rarely	Rarely	Usually	Rarely	Sometimes	Sometimes	Usually	Usually	Sometimes	Usually	Australia	4066	Doctor	Female
118248630112	449482920	2023-02-20 18:05:20	2023-02-20 18:08:51	37.185.151.244					<5	Always	Usually	Usually	Usually	Usually	Sometimes	Usually	Sometimes	Usually	Usually	Usually	Always	Sometimes	Sometimes	Sometimes	Usually	Sometimes	Sometimes	Sometimes	Always	Usually	Rarely	Usually	Usually	Sometimes	Rarely	Rarely	Always	Sometimes	Usually	Usually	Usually	Sometimes	Usually	Sometimes	Usually	Belgium	2650	Doctor	Female
118248627928	449482920	2023-02-20 17:56:15	2023-02-20 18:05:48	84.205.252.1					<5	Usually	Sometimes	Sometimes	Rarely	Sometimes	Usually	Rarely	Sometimes	Usually	Never	Usually	Usually	Sometimes	Usually	Sometimes	Sometimes	Sometimes	Rarely	Sometimes	Always	Usually	Sometimes	Usually	Usually	Usually	Sometimes	Usually	Rarely	Sometimes	Never	Rarely	Sometimes	Usually	Usually	Rarely	Usually	Greece	55134	doctor	Male
118248623061	449482920	2023-02-20 17:55:53	2023-02-20 17:59:41	68.13.182.60					5-10	Usually	Sometimes	Usually	Always	Usually	Usually	Always	Always	Always	Always	Usually	Usually	Usually	Always	Sometimes	Usually	Usually	Usually	Usually	Always	Usually	Usually	Usually	Always	Usually	Usually	Usually	Usually	Usually	Always	Always	Usually	Sometimes	Usually	Sometimes	Usually	USA	68116	MD	Male
118248622123	449482920	2023-02-20 17:51:29	2023-02-20 17:58:18	95.90.221.214					>20	Always	Always	Always	Always	Usually	Sometimes	Always	Always	Always	Always	Usually	Always	Usually	Usually	Sometimes	Usually	Always	Usually	Sometimes	Always	Always	Sometimes	Sometimes	Usually	Always	Always	Usually	Usually	Usually	Usually	Usually	Usually	Sometimes	Always	Sometimes	Usually	UAE	50017	Physician ER specialist	Male
118248618224	449482920	2023-02-20 17:48:06	2023-02-20 17:52:20	83.132.97.170					>20	Sometimes	Always	Usually	Usually	Usually	Usually	Sometimes	Sometimes	Usually	Sometimes	Usually	Usually	Rarely	Rarely	Rarely	Usually	Sometimes	Rarely	Usually	Usually	Usually	Rarely	Sometimes	Usually	Sometimes	Rarely	Rarely	Sometimes	Usually	Sometimes	Rarely	Usually	Usually	Sometimes	Sometimes	Sometimes	Portugal	1000	Nurse	Male
118248614173	449482920	2023-02-20 17:38:55	2023-02-20 17:46:14	31.221.169.189					<5	Rarely	Sometimes	Rarely	Rarely	Rarely	Rarely	Rarely	Rarely	Rarely	Rarely	Sometimes	Always	Sometimes	Sometimes	Always	Sometimes	Never	Rarely	Always	Usually	Sometimes	Rarely	Rarely	Usually	Rarely	Rarely	Never	Rarely	Always	Usually	Sometimes	Sometimes	Always	Usually	Sometimes	Sometimes	Spain	08014	Doctor	Female
118248612911	449482920	2023-02-20 17:35:42	2023-02-20 17:44:14	197.252.201.4					5-10	Sometimes	Sometimes	Sometimes	Sometimes	Sometimes	Sometimes	Rarely	Sometimes	Sometimes	Sometimes	Sometimes	Never	Rarely	Never	Usually	Never	Rarely	Sometimes	Rarely	Always	Sometimes	Usually	Usually	Rarely	Usually	Rarely	Rarely	Rarely	Usually	Never	Rarely	Usually	Sometimes	Usually	Sometimes	Sometimes	Sudan	11541	Doctor	Female
118248611072	449482920	2023-02-20 17:35:02	2023-02-20 17:41:29	80.78.162.228					>10	Always	Always	Always	Usually	Sometimes	Usually	Always	Usually	Always	Usually	Always	I don't know	Usually	Usually	Never	Usually	Usually	Sometimes	Sometimes	Always	Usually	Rarely	Usually	Sometimes	Usually	Usually	Usually	Usually	Rarely	Usually	Always	Usually	Sometimes	Usually	Sometimes	Usually	Germany	16225	Doctor	Male
118248610652	449482920	2023-02-20 17:36:38	2023-02-20 17:40:49	83.218.174.60					>10	Usually	Always	Usually	Sometimes	Rarely	Sometimes	Sometimes	Always	Always	Always	Usually	Usually	Sometimes	Usually	Usually	Usually	Usually	Sometimes	Rarely	Always	Usually	Usually	Sometimes	Usually	Usually	Sometimes	Sometimes	Sometimes	Usually	I don't know	Always	Usually	Always	Usually	Usually	Usually	Österreich	6572	doctor	male
118248608435	449482920	2023-02-20 17:27:35	2023-02-20 17:37:32	175.176.56.55					>10	Always	Always	Always	Usually	Usually	Usually	Usually	Sometimes	Usually	Sometimes	Usually	Usually	Usually	Usually	Usually	Usually	Usually	Usually	Always	Always	Usually	Always	Usually	Sometimes	Sometimes	Sometimes	Sometimes	Sometimes	Sometimes	Sometimes	Usually	Usually	Usually	Always	Usually	Always	Philippunes	4234	Doctor	Male
118248605664	449482920	2023-02-20 17:28:59	2023-02-20 17:33:26	217.82.254.231					5-10	Always	Sometimes	Always	Always	Sometimes	Usually	Usually	Rarely	Always	Usually	Usually	Always	Usually	Usually	Sometimes	Usually	Sometimes	Sometimes	Rarely	Always	Usually	Rarely	Usually	Usually	Usually	Usually	Usually	Always	Sometimes	Usually	Usually	Sometimes	Usually	Usually	Sometimes	Sometimes	Germany	45657	Doctor	Male
118248596799	449482920	2023-02-20 17:11:08	2023-02-20 17:20:31	172.225.181.106					>10	Usually	I don't know	Always	Always	Always	Always	Always	Always	Usually	Usually	Usually	Always	Always	Usually	Never	Always	Always	Usually	Sometimes	Always	Usually	Never	Sometimes	Always	Usually	Usually	Sometimes	Usually	Sometimes	Usually	Always	Always	Never	Always	Never	Always	Northern Ireland	BT63 5QQ	Doctor	Male
118248596518	449482920	2023-02-20 17:15:33	2023-02-20 17:20:06	104.28.39.74					5-10	Rarely	Usually	Rarely	Rarely	Sometimes	Never	I don't know	Rarely	Usually	Never	Sometimes	Usually	Never	Sometimes	Always	Usually	Rarely	Never	Always	Usually	Sometimes	Sometimes	Sometimes	Rarely	Sometimes	Rarely	Rarely	I don't know	Always	Sometimes	Sometimes	Sometimes	Always	Usually	Sometimes	Usually	Austria	1090	Physician	male
118248595064	449482920	2023-02-20 17:07:33	2023-02-20 17:18:02	92.77.148.111					>20	Usually	Usually	Usually	Usually	Sometimes	Usually	Usually	Sometimes	Usually	Sometimes	Sometimes	I don't know	Usually	Sometimes	Usually	Always	Rarely	Rarely	Rarely	Always	Always	Usually	Sometimes	Sometimes	Sometimes	Usually	Rarely	Sometimes	Usually	Usually	Usually	Usually	Usually	Sometimes	Usually	Usually	Germany	84034	Nurse	Female
118248594795	449482920	2023-02-20 17:11:36	2023-02-20 17:17:58	46.188.131.132					>10	Usually	Sometimes	Sometimes	Rarely	Rarely	Sometimes	Sometimes	Rarely	Usually	Sometimes	Usually	Usually	Sometimes	Usually	Usually	Sometimes	Rarely	Rarely	Sometimes	Always	Usually	Never	Sometimes	Usually	Sometimes	Sometimes	Rarely	Usually	Usually	Sometimes	Usually	Usually	Sometimes	Usually	Sometimes	Usually	Croatia	48000	Nurse	Male
118248594671	449482920	2023-02-20 17:09:29	2023-02-20 17:17:28	80.71.142.11					<5	Always	I don't know	I don't know	Always	Usually	I don't know	I don't know	Rarely	Always	Rarely	Usually	Always	Sometimes	Usually	Usually	Usually	I don't know	Sometimes	Sometimes	Usually	Usually	Never	Usually	Usually	Usually	Sometimes	Usually	Sometimes	Sometimes	Sometimes	Usually	Always	Always	Usually	Sometimes	Usually	Denmark	4600	Doctor	Female
118248592827	449482920	2023-02-20 17:10:54	2023-02-20 17:14:57	92.239.81.128					>10	Sometimes	Sometimes	Usually	Always	Usually	Usually	Usually	Sometimes	Always	Usually	Usually	Always	Rarely	Rarely	Always	Always	Usually	Sometimes	Sometimes	Always	Usually	Sometimes	Usually	Usually	Usually	Sometimes	Rarely	Always	Usually	Sometimes	Usually	Always	Always	Always	Sometimes	Usually	UK	Gl1 3pp	Doctor	Male
118248592641	449482920	2023-02-20 17:12:09	2023-02-20 17:14:41	213.142.97.201					>10	I don't know	Always	Usually	Usually	Usually	Always	Rarely	Usually	Always	Sometimes	Usually	Always	Sometimes	Usually	Usually	Usually	Rarely	Never	Sometimes	Usually	Usually	Rarely	Always	Usually	Usually	Usually	Rarely	I don't know	Sometimes	Sometimes	Sometimes	Usually	Sometimes	Usually	Rarely	Usually	Austria	1090	Doctor	Male
118248590000	449482920	2023-02-20 17:06:11	2023-02-20 17:11:32	165.225.94.84					>10	Usually	Always	Always	Always	Usually	Usually	Always	Usually	Always	Always	Usually	Usually	Usually	Always	Sometimes	Always	Always	Always	Rarely	Usually	Usually	Sometimes	Sometimes	Always	Usually	Sometimes	Usually	Always	Usually	Always	Usually	Usually	Sometimes	Usually	Always	Always	Switzerland	8180	Doctor	Male
118248588030	449482920	2023-02-20 17:03:17	2023-02-20 17:08:28	85.242.216.213					<5	Rarely	Sometimes	Usually	Always	Sometimes	Usually	Sometimes	Rarely	Usually	Sometimes	Sometimes	Usually	Rarely	Rarely	Usually	Rarely	Sometimes	Sometimes	Sometimes	Usually	Sometimes	Rarely	Usually	Usually	Usually	Rarely	Rarely	Never	Usually	Rarely	Usually	Sometimes	Sometimes	Usually	Rarely	Usually	Portugal	9500	Doctor	Female
118248587963	449482920	2023-02-20 17:03:20	2023-02-20 17:08:22	88.9.147.192					>20	Always	Usually	Sometimes	Usually	Sometimes	Usually	Sometimes	Sometimes	Usually	Rarely	Usually	Sometimes	Sometimes	Sometimes	Sometimes	Sometimes	Sometimes	Sometimes	Usually	Usually	Usually	Sometimes	Sometimes	Always	Sometimes	Sometimes	Sometimes	Usually	Usually	Sometimes	Sometimes	Usually	Sometimes	Usually	Sometimes	Usually	spain	20015	Doctor	Female
118248587342	449482920	2023-02-20 17:01:34	2023-02-20 17:07:33	86.61.82.15					5-10	Usually	Rarely	Rarely	Never	Sometimes	Always	Usually	Never	Usually	Usually	Usually	Always	Rarely	Usually	I don't know	Sometimes	Usually	Rarely	Usually	Always	Sometimes	Sometimes	Always	Rarely	Rarely	Usually	Sometimes	Usually	Sometimes	Rarely	Sometimes	Sometimes	Usually	Sometimes	Rarely	Usually	Slovenia	6310	Doctor	Male
118248586701	449482920	2023-02-20 17:00:27	2023-02-20 17:06:37	80.82.234.185					>20	Always	Usually	Usually	Usually	Usually	Always	Usually	Usually	Always	Sometimes	Usually	Always	Sometimes	Rarely	Rarely	Usually	Sometimes	Rarely	Sometimes	Sometimes	Sometimes	Rarely	Usually	Usually	Sometimes	Rarely	Rarely	Sometimes	Usually	Always	Usually	Usually	Usually	Always	Sometimes	Usually	France	44000	Doctor	male
118248586525	449482920	2023-02-20 17:02:14	2023-02-20 17:06:22	90.208.27.157					>10	Usually	Usually	Sometimes	Usually	Usually	Rarely	I don't know	Rarely	Usually	Rarely	Sometimes	Usually	Rarely	Rarely	Always	Sometimes	Sometimes	Sometimes	Usually	Sometimes	Sometimes	Rarely	Sometimes	Usually	Rarely	Never	Rarely	Never	Usually	Sometimes	Usually	Usually	Always	Usually	Sometimes	Sometimes	UK	PA2 9PN	Doctor	Male
118248584857	449482920	2023-02-20 16:58:41	2023-02-20 17:04:45	88.118.170.38					<5	Always	I don't know	Rarely	Sometimes	Sometimes	Always	Sometimes	Sometimes	Usually	Usually	Sometimes	Always	Sometimes	Always	Sometimes	Sometimes	Rarely	Sometimes	Sometimes	Always	Usually	Rarely	Rarely	Rarely	Usually	Usually	Usually	Always	Sometimes	Usually	Usually	Usually	Sometimes	Usually	Rarely	Usually	Lithuania	LT-50161	resident	female
118248583665	449482920	2023-02-20 16:50:32	2023-02-20 17:02:27	213.119.166.51					<5	Usually	Sometimes	Usually	Usually	Sometimes	Usually	Rarely	Usually	Rarely	Rarely	Sometimes	Usually	Sometimes	Rarely	Always	Rarely	Usually	Sometimes	Sometimes	Usually	Sometimes	Sometimes	Never	Usually	Sometimes	Rarely	Rarely	Always	Sometimes	Rarely	Usually	Sometimes	Sometimes	Usually	Rarely	Usually	Belgium	2100	Nitse	Female
118248563971	449482920	2023-02-20 16:19:48	2023-02-20 16:34:53	47.60.44.250					5-10	Sometimes	Always	Always	Always	Usually	Usually	Usually	Rarely	Always	Sometimes	Sometimes	Usually	Sometimes	Usually	Rarely	Usually	Sometimes	Sometimes	Sometimes	Usually	Sometimes	Sometimes	Rarely	Usually	Sometimes	Sometimes	Sometimes	Sometimes	Sometimes	Usually	Usually	Usually	Sometimes	Usually	Rarely	Usually	España	47400	Doctor	Female
118248548452	449482920	2023-02-20 16:02:50	2023-02-20 16:14:25	84.38.48.38					>20	Always	Usually	Always	Always	Always	Usually	Always	Usually	Always	Usually	Usually	Always	Rarely	Always	Always	Always	Always	Sometimes	Usually	Usually	Always	Sometimes	Sometimes	Usually	Rarely	Sometimes	Rarely	Always	Always	Usually	Rarely	Usually	Always	Usually	Sometimes	Usually	ITALY- SAN BENEDETTO DEL TRONTO	63074	DOCTOR	FEMALE
118248522986	449482920	2023-02-20 15:33:32	2023-02-20 15:39:18	193.190.78.54					>10	Sometimes	Usually	I don't know	Sometimes	Sometimes	Sometimes	I don't know	Rarely	Usually	Never	Usually	Always	Rarely	Always	Usually	Always	I don't know	Never	Sometimes	Always	Sometimes	Sometimes	Sometimes	Sometimes	Usually	Rarely	Never	Rarely	Usually	Always	Usually	Always	Usually	Usually	Sometimes	Usually	belgium	2120	nurse	male
118248496495	449482920	2023-02-20 14:54:55	2023-02-20 15:02:05	158.148.47.177					>20	Usually	Usually	Usually	Always	Sometimes	Sometimes	Always	Usually	Always	Sometimes	Sometimes	Always	Rarely	Usually	Sometimes	Always	Usually	Sometimes	Sometimes	Rarely	Usually	Sometimes	Always	Usually	Rarely	Usually	Never	Sometimes	Sometimes	Always	Rarely	Never	Always	Sometimes	Rarely	Sometimes	Italy	15033	MD	M
118248428346	449482920	2023-02-20 13:12:03	2023-02-20 13:19:16	217.12.22.180					>20	Always	Always	Usually	Usually	Usually	Usually	Always	Sometimes	Always	Usually	Usually	Always	Usually	Always	Sometimes	Always	Sometimes	Rarely	Usually	Always	Usually	Never	Rarely	Usually	Usually	Rarely	Sometimes	Usually	Sometimes	Sometimes	Usually	Always	Sometimes	Sometimes	Rarely	Usually	Spain	23006	Doctor	Male
118248417186	449482920	2023-02-20 12:48:35	2023-02-20 13:04:56	139.47.121.213					5-10	Never	Rarely	Sometimes	Usually	Usually	Usually	Always	Usually	Usually	Usually	Usually	Sometimes	Usually	Usually	Rarely	Usually	Usually	Rarely	Usually	Always	Sometimes	Always	Always	Usually	Usually	Usually	Usually	Sometimes	Usually	Usually	Usually	Usually	Usually	Sometimes	Usually	Usually	spain	08019	doctor	male
118248357806	449482920	2023-02-20 11:26:12	2023-02-20 11:36:54	90.160.205.136					5-10	Usually	Usually	Usually	Always	Sometimes	Usually	Usually	Always	Always	Usually	Usually	Usually	Usually	Sometimes	Usually	Usually	Usually	Usually	Rarely	Always	Usually	Rarely	Sometimes	Always	Always	Usually	Sometimes	Sometimes	Sometimes	Usually	Usually	Usually	Sometimes	Usually	Rarely	Usually	Spain	36619	Nurse	Female
118248344511	449482920	2023-02-20 10:55:14	2023-02-20 11:07:03	193.145.201.52					>20	Usually	Always	Always	Always	Always	Sometimes	Usually	Always	Always	Usually	Usually	Usually	Usually	Usually	Sometimes	Always	Usually	Usually	Sometimes	Usually	Usually	Never	Never	Usually	Usually	Sometimes	Usually	Usually	Rarely	Always	Usually	Usually	Rarely	Always	Rarely	Usually	spain	03203	doctor	male
118248336804	449482920	2023-02-20 10:40:26	2023-02-20 10:49:28	193.204.171.2					>20	Rarely	Always	Usually	Usually	Usually	Rarely	Rarely	Rarely	Sometimes	Sometimes	Rarely	Usually	Rarely	Sometimes	Always	Sometimes	Rarely	Rarely	Sometimes	Rarely	Usually	Sometimes	Sometimes	Sometimes	Rarely	Sometimes	Never	Never	Always	Rarely	Rarely	Never	Usually	Sometimes	Sometimes	Sometimes	italy	16124	doctor	male
118248329292	449482920	2023-02-20 09:14:57	2023-02-20 10:33:32	88.24.225.37					>20	Sometimes	Usually	Usually	Always	Usually	Usually	Usually	Always	Usually	Rarely	Sometimes	Usually	Rarely	Always	Always	Sometimes	Usually	Rarely	Usually	Always	Usually	Sometimes	Sometimes	Sometimes	Rarely	Sometimes	Never	Sometimes	Always	Usually	Always	Always	Always	Usually	Sometimes	Always	Spain	35017	Doctor	Male
118248317295	449482920	2023-02-20 10:04:03	2023-02-20 10:09:02	85.220.12.48					>20	Usually	Usually	Sometimes	Usually	Sometimes	Rarely	Sometimes	Sometimes	Usually	Never	Sometimes	Usually	Rarely	Sometimes	Usually	Usually	Rarely	Never	Rarely	Always	Sometimes	Rarely	Sometimes	Usually	Sometimes	Never	Never	Sometimes	Always	Usually	Sometimes	Usually	Always	Always	Sometimes	Usually	Iceland	108	MD	M
118248298456	449482920	2023-02-20 09:24:32	2023-02-20 09:30:59	159.213.45.242					>10	Sometimes	Always	Sometimes	Always	Sometimes	Usually	Usually	Rarely	Always	Rarely	Sometimes	Always	Sometimes	Always	Always	Usually	Sometimes	Rarely	Usually	Always	Usually	Sometimes	Sometimes	Usually	Sometimes	Rarely	Rarely	Sometimes	Sometimes	Rarely	Sometimes	Usually	Always	Usually	Rarely	Usually	italy	50100	doctor	male
118248229064	449482920	2023-02-20 06:44:19	2023-02-20 06:47:50	159.213.50.2					>20	Always	Usually	Always	Always	Always	Always	Always	Usually	Always	Usually	Usually	Always	Usually	Usually	Usually	Usually	Sometimes	Sometimes	Rarely	Always	Usually	Sometimes	Always	Always	Usually	Usually	Rarely	Always	Sometimes	Usually	Usually	Usually	Sometimes	Usually	Rarely	Usually	Italy	50012	Doctor	Female
118248227416	449482920	2023-02-20 06:38:17	2023-02-20 06:43:01	112.201.134.235					5-10	Sometimes	Usually	Usually	Usually	Usually	Sometimes	Usually	Sometimes	Usually	Sometimes	Sometimes	Sometimes	Rarely	Rarely	Usually	Usually	Rarely	Sometimes	Always	Always	Usually	Usually	Usually	Usually	Sometimes	Rarely	Sometimes	Rarely	Usually	Sometimes	Sometimes	Usually	Usually	Usually	Sometimes	Sometimes	Philippines	1900	Doctor	Male
118248207828	449482920	2023-02-20 05:36:51	2023-02-20 05:44:37	109.76.142.195					<5	Sometimes	I don't know	Usually	Usually	Sometimes	Usually	Sometimes	Always	Always	Always	Always	Rarely	Sometimes	Sometimes	Sometimes	Usually	Usually	Sometimes	Sometimes	Always	Always	Rarely	Rarely	Usually	Usually	Sometimes	Rarely	Usually	Sometimes	Usually	Always	Sometimes	Usually	Usually	Rarely	Always	ireland	D08	doctor	female
118248104927	449482920	2023-02-20 00:26:52	2023-02-20 00:33:33	34.139.170.26					>20	Usually	Sometimes	Usually	Always	Always	Usually	Usually	Rarely	Usually	Never	Rarely	Usually	Never	Rarely	Always	Usually	Rarely	Never	Always	Always	Usually	Never	Sometimes	Usually	Rarely	Never	Never	Rarely	Always	Usually	Sometimes	Never	Always	Usually	Rarely	Usually	usa	21209	doctor	male
118248094056	449482920	2023-02-19 23:36:04	2023-02-19 23:55:30	95.250.127.149					>20	Always	Usually	Sometimes	Always	Usually	Usually	Usually	Sometimes	Usually	Rarely	Always	Usually	Usually	Usually	Sometimes	Sometimes	Usually	Usually	Rarely	Always	Always	Rarely	Rarely	Always	Usually	Sometimes	Usually	Usually	Sometimes	Usually	Usually	Always	Rarely	Usually	Rarely	Usually	Italy	10157	Doctor	Male
118248058492	449482920	2023-02-19 21:31:55	2023-02-19 21:46:12	2.44.148.12					>20	Never	Rarely	Usually	Usually	Rarely	Sometimes	Usually	Rarely	Always	Always	Usually	Usually	Usually	Usually	Sometimes	Usually	Rarely	Rarely	Usually	Sometimes	Sometimes	Sometimes	Usually	Usually	Rarely	Sometimes	Sometimes	Sometimes	Sometimes	Sometimes	Rarely	Usually	Always	Usually	Rarely	Sometimes	Italy	80125	Doctor	Female
118248036049	449482920	2023-02-19 20:21:20	2023-02-19 20:27:02	83.43.68.85					>20	Always	Sometimes	Always	Usually	Usually	Usually	Usually	Sometimes	Sometimes	Rarely	Sometimes	Sometimes	Sometimes	Usually	Usually	Usually	Usually	Sometimes	Sometimes	Always	Usually	Rarely	Rarely	Usually	Usually	Usually	Rarely	Usually	Usually	Usually	Sometimes	Sometimes	Sometimes	Sometimes	Rarely	Usually	Catalonia, Spain	08208	Doctor	Male
118248006065	449482920	2023-02-19 18:33:23	2023-02-19 18:41:44	86.104.12.254					>20	Usually	Usually	Sometimes	Always	Usually	Sometimes	Sometimes	Sometimes	Sometimes	Usually	Usually	Usually	Usually	Usually	Sometimes	Usually	Rarely	Usually	Rarely	Always	Usually	Usually	Sometimes	Usually	Usually	Sometimes	Usually	Usually	Sometimes	Rarely	Always	Always	Usually	Always	Sometimes	Usually	UK	GY4 6UU	Doctor	Male
118247989655	449482920	2023-02-17 09:38:32	2023-02-19 17:46:29	85.55.26.28					<5	Rarely	Sometimes	Rarely	Usually	Rarely	Sometimes	Sometimes	Never	Sometimes	Usually	Rarely	Rarely	Sometimes	Sometimes	Never	Usually	Rarely	Rarely	Always	Always	Usually	Always	Sometimes	Sometimes	Rarely	Always	Never	Never	Always	Rarely	Sometimes	Sometimes	Sometimes	Rarely	Rarely	Usually	Spain	44600	Doctor	Other
118247958240	449482920	2023-02-19 15:58:35	2023-02-19 16:02:00	83.77.190.97					>20	Usually	Usually	Usually	Sometimes	Sometimes	Usually	Always	Usually	Always	Usually	Usually	Always	Sometimes	Usually	Usually	Sometimes	Sometimes	Sometimes	Usually	Always	Usually	Sometimes	Always	Always	Usually	Rarely	Sometimes	Sometimes	Usually	Rarely	Usually	Usually	Always	Usually	Sometimes	Usually	Switzerland	8952	Doctor	Female
118247923012	449482920	2023-02-19 13:51:24	2023-02-19 13:58:57	188.244.80.136					>10	Sometimes	Rarely	Usually	Rarely	Usually	Usually	Always	Usually	Always	Rarely	Usually	Sometimes	Rarely	Always	Always	Always	Always	Always	Sometimes	Rarely	Usually	Rarely	Usually	Sometimes	Always	Sometimes	Sometimes	Usually	Usually	Usually	Rarely	Usually	Usually	Always	Always	Usually	spain	44002	doctor	male
118247910926	449482920	2023-02-19 13:06:39	2023-02-19 13:12:29	178.247.153.92					>20	Always	Always	Usually	Always	Usually	Usually	Usually	Usually	Always	Usually	Sometimes	Always	Usually	Sometimes	Usually	Usually	Sometimes	Rarely	Rarely	Always	Sometimes	Sometimes	Sometimes	Always	Sometimes	Sometimes	Never	Never	Usually	Rarely	Rarely	Usually	Sometimes	Usually	Sometimes	Usually	Türkiye	34	Doctor	Female
118247906363	449482920	2023-02-19 12:49:59	2023-02-19 12:55:15	151.82.159.151					<5	Sometimes	Sometimes	Sometimes	Sometimes	Sometimes	Sometimes	Sometimes	Rarely	Usually	Sometimes	Sometimes	Usually	Rarely	Usually	Sometimes	Sometimes	Rarely	Rarely	Sometimes	Sometimes	Usually	Sometimes	Usually	Sometimes	Sometimes	Rarely	Rarely	Rarely	Sometimes	Usually	Sometimes	Sometimes	Sometimes	Usually	Sometimes	Usually	Italy	28100	Doc	F
118247901856	449482920	2023-02-19 12:33:10	2023-02-19 12:37:55	212.250.188.197					>20	Always	Rarely	Always	Usually	Usually	Usually	Usually	Rarely	Sometimes	Rarely	Sometimes	Always	Rarely	Sometimes	Always	Usually	Sometimes	Rarely	Usually	Always	Sometimes	Rarely	Sometimes	Usually	Rarely	Rarely	Rarely	Never	Usually	Rarely	Sometimes	Usually	Usually	Sometimes	Sometimes	Sometimes	England	NG2 7UH	Doctor	Male
118247888845	449482920	2023-02-19 11:40:27	2023-02-19 11:46:56	86.120.251.134					<5	Sometimes	Usually	Always	Always	Usually	Usually	Always	Usually	Usually	Usually	Sometimes	Usually	Sometimes	Sometimes	Usually	Always	Usually	Usually	Usually	Always	Usually	Rarely	Sometimes	Always	Usually	Sometimes	Usually	Sometimes	Usually	Usually	Sometimes	Sometimes	Sometimes	Sometimes	Rarely	Usually	Romania	200642	Doctor	Female
118247875800	449482920	2023-02-19 10:47:58	2023-02-19 10:53:17	93.34.128.94					>20	Sometimes	Always	Sometimes	Sometimes	Usually	Rarely	Sometimes	Sometimes	Usually	Rarely	Rarely	Always	Never	Usually	Usually	Sometimes	Sometimes	Sometimes	Always	Usually	Sometimes	Sometimes	Always	Sometimes	Usually	Never	Never	Sometimes	Always	Usually	Sometimes	Sometimes	Always	Sometimes	Sometimes	Sometimes	Italy	20157	Doctor	Female
118247813032	449482920	2023-02-19 06:38:00	2023-02-19 06:47:46	151.18.158.146					>20	Usually	Usually	Rarely	Always	Usually	Sometimes	Always	Rarely	Always	Never	Rarely	Usually	Never	Rarely	Always	Usually	Sometimes	Rarely	Rarely	Always	Sometimes	Usually	Usually	Usually	Sometimes	Sometimes	Rarely	Usually	Usually	Rarely	Rarely	Always	Always	Usually	Sometimes	Usually	Italia	40100	Doctor	Male
118247803527	449482920	2023-02-19 05:46:41	2023-02-19 06:01:14	117.192.247.216					>10	Usually	Usually	Usually	Never	Rarely	Rarely	Rarely	Rarely	Rarely	Usually	Usually	Usually	Usually	Rarely	Usually	Rarely	Usually	Rarely	Rarely	Always	Usually	Always	Always	Rarely	Rarely	Always	Rarely	Rarely	Rarely	Sometimes	Sometimes	Always	Always	Rarely	Always	Rarely	INDIA	560041	DOCTOR	MALE
118247727187	449482920	2023-02-19 00:29:01	2023-02-19 00:34:03	176.200.163.24					5-10	Always	Usually	Always	Usually	Rarely	Usually	Usually	Rarely	Always	Usually	Usually	Always	Never	Usually	Sometimes	Sometimes	Sometimes	Rarely	Usually	Usually	Usually	Rarely	Usually	Sometimes	Sometimes	Never	Rarely	Rarely	Always	Sometimes	Sometimes	Usually	Always	Usually	Rarely	Usually	Italy	24129	Doctor	Male
118247702038	449482920	2023-02-18 22:34:22	2023-02-18 22:44:32	31.221.164.94					>20	Usually	Always	Sometimes	Always	Always	Always	Usually	Rarely	Always	Rarely	Sometimes	Usually	Sometimes	Sometimes	Sometimes	Usually	Sometimes	Sometimes	Always	Always	Usually	Sometimes	Sometimes	Usually	I don't know	Usually	Usually	Sometimes	Sometimes	Usually	Usually	Always	Always	Always	Rarely	Sometimes	Spain	06010	Doctor	Male
118247672629	449482920	2023-02-18 20:49:53	2023-02-18 20:54:41	213.127.116.120					5-10	Usually	Always	Always	Always	Usually	Usually	Usually	Usually	Always	Usually	Usually	Usually	Usually	Sometimes	Rarely	Usually	Sometimes	Sometimes	Sometimes	Always	Usually	Rarely	Rarely	Usually	Usually	Usually	Sometimes	Usually	Rarely	Always	Always	Usually	Sometimes	Always	Rarely	Usually	The Netherlands	5022	Doctor	Female
118247619545	449482920	2023-02-18 18:10:23	2023-02-18 18:20:06	154.56.136.6					>20	Always	Usually	Usually	Always	Usually	Usually	Usually	Usually	Always	Usually	Always	Always	Usually	Usually	Sometimes	Usually	Always	Usually	Rarely	Always	Usually	Sometimes	Sometimes	Never	Usually	Usually	Usually	Always	Sometimes	Usually	Usually	Usually	Sometimes	Usually	Sometimes	Usually	Spain	14004	Nurse	Male
118247597901	449482920	2023-02-18 17:13:02	2023-02-18 17:19:14	194.53.89.11					>10	Sometimes	Rarely	Sometimes	Usually	Usually	Usually	Sometimes	Sometimes	Always	Usually	Usually	Usually	Sometimes	Usually	Rarely	Sometimes	Rarely	Usually	Usually	Sometimes	Usually	Never	Usually	Usually	Sometimes	Sometimes	Usually	Sometimes	Sometimes	Sometimes	Sometimes	Sometimes	Always	Usually	Sometimes	Usually	Netherlands	5022	Doctor	Female
118247543434	449482920	2023-02-18 14:39:29	2023-02-18 14:45:00	92.191.147.99					5-10	Always	Sometimes	Usually	Usually	Usually	Usually	Rarely	Usually	Always	Usually	Sometimes	Rarely	Rarely	Rarely	Sometimes	Usually	Never	Rarely	Usually	Always	Sometimes	Rarely	Rarely	Usually	I don't know	Rarely	Never	Usually	Usually	Rarely	Usually	Always	Sometimes	Usually	Sometimes	Usually	Spain	45005	Doctor	Male
118247472249	449482920	2023-02-18 10:27:03	2023-02-18 10:36:28	95.125.239.9					>20	Always	Sometimes	Always	Always	Always	Sometimes	Always	Usually	Always	Sometimes	Sometimes	Always	Usually	Usually	Usually	Always	Always	Usually	Sometimes	Always	Usually	Never	Sometimes	Rarely	Sometimes	Sometimes	Rarely	Rarely	Sometimes	Always	Sometimes	Usually	Usually	Sometimes	Rarely	Usually	Spain	17190	Doctor	Female
118247342494	449482920	2023-02-17 09:06:33	2023-02-18 03:48:28	114.43.38.189					>20	Usually	Usually	Usually	Sometimes	Usually	Usually	Usually	Sometimes	Usually	Usually	Usually	Usually	Usually	Usually	Sometimes	Rarely	Sometimes	Sometimes	Sometimes	Always	Usually	Sometimes	Sometimes	Usually	Sometimes	Sometimes	Sometimes	Sometimes	Usually	Usually	Usually	Usually	Sometimes	Usually	Sometimes	Usually	Taiwan	30236	doctor	female
118247279476	449482920	2023-02-18 01:12:11	2023-02-18 01:18:41	46.222.227.83					5-10	Sometimes	Usually	Always	Always	Always	Usually	Always	Always	Always	Usually	Usually	Usually	Sometimes	Usually	Always	Always	Usually	Always	Sometimes	Always	Always	Usually	Usually	Always	Always	Sometimes	Sometimes	Usually	Always	Usually	Always	Usually	Usually	Usually	Always	Always	Soain	46017	Doctor	Male
118247224410	449482920	2023-02-17 23:28:54	2023-02-17 23:35:15	31.205.226.83					5-10	Rarely	Rarely	Usually	Sometimes	Sometimes	Usually	Usually	Sometimes	Always	Sometimes	Usually	Always	Rarely	Usually	Rarely	Usually	Rarely	Rarely	Sometimes	Always	Usually	Never	Rarely	Usually	Sometimes	Rarely	Sometimes	Rarely	Sometimes	Always	Usually	Sometimes	Rarely	Usually	Rarely	Usually	Croatia	20000	Doctor	Male
118247140200	449482920	2023-02-17 21:20:22	2023-02-17 21:28:06	213.37.226.93					>20	Sometimes	Always	Always	Usually	Usually	Always	Always	Usually	Usually	Usually	Sometimes	Usually	Sometimes	Usually	I don't know	Usually	Usually	Usually	Usually	Always	Always	Rarely	Rarely	Usually	Always	Sometimes	Sometimes	Sometimes	Sometimes	Usually	Usually	Always	Sometimes	Usually	Rarely	Usually	Spain	28021	Nurse	Male
118247120150	449482920	2023-02-17 20:54:35	2023-02-17 21:02:27	213.0.53.145					>20	Always	Sometimes	Sometimes	Usually	Usually	Always	Usually	Rarely	Always	Rarely	Rarely	Sometimes	Sometimes	Sometimes	Usually	Always	Sometimes	Rarely	Usually	Sometimes	Usually	Rarely	Rarely	Sometimes	Rarely	Rarely	Rarely	Always	Usually	Sometimes	Rarely	Sometimes	Usually	Sometimes	Sometimes	Usually	España	28007	Doctor	Male
118247077725	449482920	2023-02-17 20:08:10	2023-02-17 20:12:33	79.116.108.220					5-10	Sometimes	Usually	Usually	Always	Always	Always	Always	Usually	Always	Always	Never	Always	Sometimes	Sometimes	Usually	Usually	Usually	Usually	Always	Always	Usually	Rarely	Rarely	Usually	Usually	Sometimes	Usually	Usually	Usually	Usually	Usually	Always	Sometimes	Always	Rarely	Usually	España	36000	Doctor	Male
118247070228	449482920	2023-02-17 19:58:10	2023-02-17 20:03:33	88.6.23.190					5-10	Usually	Sometimes	Sometimes	Always	Usually	Usually	Sometimes	Sometimes	Sometimes	Rarely	Sometimes	Usually	Never	Sometimes	Usually	Sometimes	Sometimes	Sometimes	Usually	Always	Usually	Rarely	Rarely	Usually	Sometimes	Never	Sometimes	Sometimes	Usually	Sometimes	Usually	Sometimes	Always	Usually	Sometimes	Usually	Spain	22004	Doctor	Female
118247023529	449482920	2023-02-17 19:05:34	2023-02-17 19:11:58	188.252.197.216					5-10	Always	Usually	Always	Rarely	Always	Usually	Sometimes	I don't know	Usually	Sometimes	Always	Always	Sometimes	Usually	Usually	Sometimes	Sometimes	Usually	Rarely	Always	Usually	Rarely	Always	Rarely	Usually	Sometimes	Usually	Sometimes	Always	Always	Usually	Usually	Sometimes	Always	Rarely	Usually	Croatia	10000	Nurse	male
118246996383	449482920	2023-02-17 18:37:20	2023-02-17 18:43:46	151.34.33.196					<5	I don't know	Always	Always	Usually	Usually	Usually	Usually	Sometimes	Usually	Rarely	Usually	Usually	Rarely	Sometimes	Usually	Sometimes	Rarely	Rarely	Sometimes	Sometimes	Usually	Usually	Sometimes	Usually	Sometimes	Rarely	Rarely	Sometimes	Usually	Sometimes	Rarely	Usually	Usually	Usually	Rarely	Usually	Italy	16132	Doctor	Male
118246960665	449482920	2023-02-17 17:51:49	2023-02-17 18:07:34	154.96.82.48					5-10	Rarely	Rarely	Sometimes	Never	Rarely	Rarely	Rarely	Rarely	Always	Usually	Rarely	Rarely	Rarely	Never	Sometimes	Rarely	Rarely	Rarely	Sometimes	Always	Rarely	Always	Always	Rarely	Usually	Rarely	Rarely	Rarely	Always	Always	Rarely	Always	Always	Sometimes	Always	Sometimes	SUDAN	00249	Doctor	Male
118246876632	449482920	2023-02-17 16:39:26	2023-02-17 16:42:48	193.144.39.201					>20	I don't know	Usually	Usually	Usually	Sometimes	Usually	Usually	Sometimes	Usually	Usually	Usually	Usually	Usually	Sometimes	Sometimes	Always	Usually	Usually	Usually	Always	Sometimes	Rarely	Rarely	Usually	Always	Usually	Sometimes	Sometimes	Usually	Usually	Sometimes	Sometimes	Sometimes	Sometimes	Sometimes	Sometimes	spain	15010	doctor	male
118246826187	449482920	2023-02-17 15:55:58	2023-02-17 15:59:53	93.32.76.112					<5	Always	Usually	Always	Always	Always	Always	Usually	Usually	Usually	Sometimes	Usually	Always	Never	Usually	Sometimes	Sometimes	Sometimes	Rarely	Sometimes	Always	Always	Rarely	Sometimes	Usually	Usually	Never	Never	Always	Usually	Rarely	Usually	Usually	Rarely	Usually	Sometimes	Sometimes	Italy	16143	Nurse	Male
118246806101	449482920	2023-02-17 15:19:02	2023-02-17 15:35:33	92.180.8.18					5-10	Rarely	Sometimes	Always	Usually	Rarely	I don't know	Always	Rarely	Always	Usually	Never	Sometimes	Never	Usually	Usually	Sometimes	Usually	Rarely	Usually	Always	Usually	Always	Usually	Usually	Sometimes	Rarely	Usually	Usually	Usually	Rarely	Sometimes	Always	Usually	Usually	Rarely	Usually	Romania	011743	Doctor	Apache helicopter
118246801920	449482920	2023-02-17 15:26:12	2023-02-17 15:31:13	39.41.177.146					<5	Rarely	Sometimes	Rarely	Rarely	Rarely	Sometimes	Never	Sometimes	Usually	Rarely	Rarely	Usually	Never	Sometimes	Sometimes	Rarely	Rarely	Rarely	Usually	Rarely	Sometimes	Sometimes	Sometimes	Rarely	Never	Never	Never	Rarely	Always	Usually	Never	Never	Always	Sometimes	Sometimes	Sometimes	Ireland	D1	Doctor	Male
118246800072	449482920	2023-02-17 15:21:01	2023-02-17 15:28:22	31.221.219.177					>20	Sometimes	Usually	Sometimes	Usually	Usually	Sometimes	Rarely	Rarely	Usually	Never	Rarely	Sometimes	Never	Usually	Usually	Usually	Rarely	Rarely	Sometimes	Always	Always	Rarely	Sometimes	Usually	Sometimes	Never	Rarely	Rarely	Always	Usually	Usually	Usually	Sometimes	Usually	Sometimes	Sometimes	Spain	07120	Nurse	Female
118246791497	449482920	2023-02-17 15:09:45	2023-02-17 15:18:01	79.150.89.98					5-10	Sometimes	Rarely	Rarely	Always	Sometimes	Usually	Sometimes	Always	I don't know	Usually	Usually	I don't know	Rarely	Usually	Sometimes	Sometimes	Sometimes	I don't know	Sometimes	Usually	Usually	Sometimes	Sometimes	Always	Usually	Usually	Sometimes	Sometimes	Sometimes	Usually	Usually	Usually	Rarely	Usually	Rarely	Usually	Spain	07740	Doctor	Female
118246752226	449482920	2023-02-17 14:27:03	2023-02-17 14:31:57	37.48.16.105					5-10	Rarely	Sometimes	Sometimes	Sometimes	Rarely	Rarely	Usually	Rarely	Sometimes	Never	Rarely	Sometimes	Sometimes	Usually	Always	Sometimes	Rarely	Rarely	Always	Usually	Rarely	Usually	Rarely	Usually	Rarely	Rarely	Rarely	Rarely	Usually	Sometimes	Sometimes	Never	Rarely	Sometimes	Sometimes	Sometimes	Czechia	50003	Doctor	Male
118246736736	449482920	2023-02-17 14:08:56	2023-02-17 14:11:48	194.53.89.10					>10	Sometimes	Sometimes	Usually	Always	Always	Always	Usually	Rarely	Always	Usually	Sometimes	Always	Sometimes	Usually	Sometimes	Usually	Sometimes	Usually	Sometimes	Usually	Usually	Never	Always	Usually	Sometimes	Sometimes	Sometimes	Usually	Sometimes	Always	Usually	Usually	Sometimes	Usually	Sometimes	Usually	Netherlands	5022 GC	Doctor	Female
118246711284	449482920	2023-02-17 13:26:35	2023-02-17 13:34:16	84.126.190.101					>20	Sometimes	Sometimes	Sometimes	Usually	Sometimes	Usually	Sometimes	Rarely	Usually	Never	Rarely	Sometimes	Rarely	Rarely	Usually	Usually	Rarely	Rarely	Sometimes	Always	Sometimes	Rarely	Rarely	Usually	Sometimes	Rarely	Never	Sometimes	Usually	Rarely	Never	Sometimes	Sometimes	Usually	Rarely	Usually	Soain	02001	Doctor	Female
118246696120	449482920	2023-02-17 13:04:12	2023-02-17 13:12:02	213.194.146.85					>20	Usually	Sometimes	Rarely	Usually	Usually	Sometimes	Rarely	Rarely	Usually	Never	Rarely	Never	Rarely	Rarely	Usually	Sometimes	Rarely	Sometimes	Usually	Sometimes	Usually	Rarely	Always	Always	Sometimes	Rarely	Sometimes	Rarely	Always	Never	Rarely	Sometimes	Always	Usually	Sometimes	Sometimes	Spain	18012	Doctor	Female
118246695720	449482920	2023-02-17 13:04:58	2023-02-17 13:11:26	200.68.172.29					5-10	Sometimes	Usually	Sometimes	Usually	Sometimes	Rarely	Rarely	Rarely	Sometimes	Never	Usually	Usually	Rarely	Sometimes	Usually	Usually	Sometimes	Rarely	Sometimes	Always	Rarely	Usually	Usually	Sometimes	Usually	Never	Rarely	Rarely	Always	Rarely	Usually	Always	Sometimes	Usually	Sometimes	Usually	Mexico	14089	Doctor	Male
118246682127	449482920	2023-02-17 12:37:57	2023-02-17 12:50:46	88.13.65.165					>20	Always	Usually	Usually	Always	Usually	Usually	Always	Usually	Always	Usually	Usually	Always	Usually	Sometimes	Always	Always	Sometimes	Usually	Sometimes	Always	Sometimes	Rarely	Sometimes	Always	Rarely	Usually	Usually	Always	Sometimes	Always	Usually	Always	Sometimes	Usually	Rarely	Always	spain	39008	Doctor	female
118246643139	449482920	2023-02-17 11:40:05	2023-02-17 11:47:32	62.83.175.150					>10	Always	Rarely	Sometimes	Always	Rarely	Rarely	Usually	Always	Always	Never	Rarely	Usually	Never	Sometimes	Never	Always	Sometimes	Sometimes	Always	Sometimes	Usually	Never	Never	Always	Always	Rarely	Rarely	Always	Rarely	Always	Sometimes	Rarely	Never	Sometimes	Rarely	Usually	SPAIN	10600	DOCTOR	MALE
118246641219	449482920	2023-02-17 11:36:03	2023-02-17 11:43:31	79.116.100.242					5-10	Usually	Sometimes	Rarely	Usually	Usually	Usually	Sometimes	Usually	Usually	Usually	Sometimes	Usually	Rarely	Rarely	Usually	Usually	Rarely	Never	Sometimes	Always	Rarely	Rarely	Rarely	Sometimes	Rarely	Rarely	Rarely	Sometimes	Sometimes	Usually	Sometimes	Sometimes	Usually	Sometimes	Rarely	Usually	Spain	01010	Doctor	Female
118246621203	449482920	2023-02-17 10:55:06	2023-02-17 11:02:13	188.177.192.80					>10	Usually	Always	Always	Always	Always	Always	Always	Always	Always	Usually	Always	Always	Usually	Usually	Rarely	Usually	Usually	Sometimes	Sometimes	Always	Always	Never	Always	Always	Always	Usually	Usually	Usually	Sometimes	Usually	Always	Always	Sometimes	Always	Rarely	Always	Denmark	8930	Doctor	male
118246616695	449482920	2023-02-17 10:47:35	2023-02-17 10:53:15	151.16.202.99					>10	Rarely	Usually	Sometimes	Usually	Sometimes	Sometimes	Rarely	Sometimes	Usually	Rarely	Sometimes	Always	Rarely	Rarely	Usually	Usually	Never	Rarely	Sometimes	Always	Usually	Sometimes	Always	Usually	Sometimes	Rarely	Never	Never	Sometimes	Rarely	Never	Always	Sometimes	Usually	Sometimes	Usually	Italy	16132	Doctor	Male
118246610126	449482920	2023-02-17 10:34:51	2023-02-17 10:40:33	80.29.177.62					>10	Usually	Usually	Usually	Always	Always	Always	Usually	Always	Always	Rarely	Rarely	Usually	Never	Always	Always	Always	Rarely	Rarely	Sometimes	Usually	Sometimes	Always	Usually	Always	Sometimes	Never	Rarely	Usually	Usually	Usually	Sometimes	Sometimes	Sometimes	Sometimes	Rarely	Sometimes	Spain	MADRID	Doctor	Female
118246588190	449482920	2023-02-17 09:53:37	2023-02-17 09:58:57	84.17.52.44					5-10	Usually	Usually	Usually	Rarely	Sometimes	Sometimes	Usually	Usually	Always	Sometimes	Usually	Always	Usually	Usually	I don't know	I don't know	Rarely	I don't know	Sometimes	Usually	Sometimes	Rarely	I don't know	Sometimes	Usually	Rarely	Never	Rarely	Always	Usually	Usually	Sometimes	Usually	Usually	Sometimes	Sometimes	Switzerland	2501	Nurse	Female
118246546352	449482920	2023-02-17 08:31:56	2023-02-17 08:37:59	88.9.160.206					<5	Usually	Usually	Sometimes	Sometimes	Sometimes	Usually	Rarely	Usually	Usually	Always	Usually	Always	I don't know	Sometimes	Usually	Always	Sometimes	Sometimes	Usually	Always	Usually	Never	Rarely	Always	Usually	I don't know	Usually	Usually	Usually	Always	Usually	Sometimes	Rarely	Usually	Sometimes	Usually	Spain	20014	Doctor	Female
118246546094	449482920	2023-02-17 08:29:15	2023-02-17 08:37:26	86.33.70.209					<5	I don't know	Usually	Rarely	Usually	Never	I don't know	Rarely	Sometimes	Always	Never	Usually	I don't know	Never	I don't know	Always	I don't know	Never	Never	Sometimes	Sometimes	Sometimes	Always	Always	Sometimes	I don't know	Never	Usually	Rarely	Always	Never	Sometimes	Usually	Sometimes	Usually	Rarely	Usually	Croatia	35000	Doctor	Female
118246533965	449482920	2023-02-17 07:56:05	2023-02-17 08:12:07	217.124.245.65					>20	Always	Usually	Usually	Always	Usually	Usually	Usually	Usually	Usually	Usually	Usually	Always	Usually	Always	Usually	Usually	Usually	Usually	Usually	Usually	Always	Always	Always	Usually	I don't know	Usually	Usually	Sometimes	Usually	Usually	Usually	Usually	Usually	Usually	Sometimes	Usually	españa	27001	doctor	male
118246533017	449482920	2023-02-17 07:59:33	2023-02-17 08:08:43	88.19.81.172					>20	Rarely	Sometimes	Rarely	Sometimes	Rarely	Usually	Rarely	Usually	Usually	Sometimes	Usually	Sometimes	Rarely	Usually	Sometimes	Sometimes	Rarely	Sometimes	Usually	Always	Usually	Never	Never	Sometimes	Sometimes	Rarely	Sometimes	Never	Sometimes	Always	Sometimes	Rarely	Rarely	Sometimes	Sometimes	Usually	Spain	46600	Doctor	Male
118246524332	449482920	2023-02-17 07:42:14	2023-02-17 07:49:05	83.40.144.217					>10	Usually	Sometimes	Rarely	Rarely	Usually	Sometimes	Sometimes	Sometimes	Sometimes	Usually	Usually	Always	Usually	Sometimes	Rarely	Rarely	Sometimes	Rarely	Rarely	Always	Usually	Usually	Usually	Sometimes	Usually	Sometimes	Rarely	Rarely	Sometimes	Sometimes	Usually	Always	Sometimes	Usually	Sometimes	Usually	Spain	43204	Doctor	Female
118246500974	449482920	2023-02-17 06:49:27	2023-02-17 06:52:40	37.244.241.48					>20	Sometimes	Always	Usually	Rarely	Rarely	Rarely	Rarely	Rarely	Always	Never	Sometimes	Always	Never	Rarely	Always	Rarely	Never	Never	Usually	Always	Rarely	Always	Always	Never	Usually	Sometimes	Never	Rarely	Always	Never	Rarely	Usually	Rarely	Sometimes	Rarely	Rarely	croatia	10000	dr	f
118246415275	449482920	2023-02-17 03:24:33	2023-02-17 03:31:44	95.127.48.172					5-10	Never	Sometimes	Sometimes	Always	Always	Usually	Usually	Usually	Usually	Never	Rarely	Usually	Rarely	Rarely	Usually	Usually	Usually	Usually	Usually	Usually	Sometimes	Rarely	Rarely	Usually	Sometimes	Sometimes	Never	Rarely	Usually	Rarely	Never	Usually	Always	Usually	Sometimes	Usually	Spain	11407	Doctor	Female
118246410541	449482920	2023-02-17 03:14:25	2023-02-17 03:22:32	213.0.53.146					>20	Usually	Always	Usually	Usually	Always	Sometimes	Rarely	Sometimes	Sometimes	Never	Usually	Usually	Rarely	Rarely	Usually	Always	Sometimes	Never	Usually	Always	Sometimes	Never	Never	Usually	Sometimes	Rarely	Usually	Rarely	Always	Rarely	Sometimes	Usually	Always	Always	Sometimes	Usually	spain	28200	doctor	female
118246286360	449482920	2023-02-16 23:46:23	2023-02-16 23:53:17	37.132.87.158					>10	Usually	Sometimes	Sometimes	Sometimes	Usually	Sometimes	Usually	Always	Sometimes	Sometimes	Usually	Sometimes	Never	Sometimes	Sometimes	Sometimes	Sometimes	Sometimes	Always	Always	Usually	Rarely	Rarely	Usually	Usually	Rarely	Rarely	Sometimes	Always	Sometimes	Sometimes	Sometimes	Sometimes	Sometimes	Sometimes	Sometimes	Spain	40006	Doctor	Female
118246258905	449482920	2023-02-16 17:45:13	2023-02-16 23:13:09	213.0.87.127					>20	Always	Usually	Always	Always	Usually	Usually	Usually	Usually	Always	Sometimes	Usually	Sometimes	Rarely	Sometimes	Always	Usually	Usually	Usually	Usually	Always	Usually	Sometimes	Sometimes	Usually	Usually	Sometimes	Usually	Sometimes	Usually	Sometimes	Sometimes	Usually	Usually	Usually	Sometimes	Usually	spain	03700	doctor	male
118246244798	449482920	2023-02-16 22:43:45	2023-02-16 22:53:36	139.47.37.206					>20	Always	Usually	Usually	Always	Always	Usually	Always	Sometimes	Usually	Usually	Usually	Always	Sometimes	Rarely	Usually	Sometimes	Usually	Sometimes	Sometimes	Always	Usually	Rarely	Rarely	Usually	Usually	Sometimes	Rarely	Sometimes	Sometimes	Usually	Usually	Always	Usually	Usually	Rarely	Usually	Spain	17001	Doctor	Female
118246232931	449482920	2023-02-16 22:32:24	2023-02-16 22:37:41	125.234.167.132					5-10	Sometimes	Usually	Sometimes	Sometimes	Sometimes	Usually	Usually	Usually	Always	Never	Never	Sometimes	Sometimes	Usually	Usually	Rarely	Never	Sometimes	Usually	Always	Usually	Sometimes	Never	Sometimes	Sometimes	Sometimes	Never	Sometimes	Rarely	Sometimes	Sometimes	Usually	Sometimes	Usually	Sometimes	Sometimes	Timor Leste	670	Doctor	male
118246231581	449482920	2023-02-16 22:28:47	2023-02-16 22:35:52	88.9.170.102					>20	Sometimes	Usually	Usually	Usually	Sometimes	Usually	Sometimes	Rarely	Usually	Sometimes	Sometimes	Rarely	Rarely	Usually	Sometimes	Sometimes	Sometimes	Sometimes	Rarely	Always	Usually	Sometimes	Sometimes	Usually	Usually	Usually	Always	Usually	Rarely	Usually	Always	Always	Sometimes	Always	Rarely	Usually	Spain	20007	Doctor	Male
118246219357	449482920	2023-02-16 22:18:03	2023-02-16 22:20:53	46.222.95.222					>20	Sometimes	Sometimes	Sometimes	Sometimes	Sometimes	Sometimes	Sometimes	Sometimes	Sometimes	Sometimes	Sometimes	Sometimes	Sometimes	Sometimes	Sometimes	Usually	Sometimes	Sometimes	Sometimes	Sometimes	Sometimes	Usually	Sometimes	Sometimes	Sometimes	Sometimes	Sometimes	Sometimes	Sometimes	Sometimes	Sometimes	Sometimes	Sometimes	Sometimes	Sometimes	Sometimes	X	X	X	X
118246214114	449482920	2023-02-16 22:07:38	2023-02-16 22:13:56	88.18.73.139					5-10	Sometimes	Always	Always	Always	Always	Always	Always	Usually	Always	Sometimes	Sometimes	Usually	Sometimes	Usually	Sometimes	Usually	Usually	Usually	Sometimes	Always	Usually	Sometimes	Sometimes	Always	Usually	Usually	Sometimes	Sometimes	Usually	Always	Usually	Always	Usually	Usually	Sometimes	Usually	Spain	07183	Doctor	Female
118246185683	449482920	2023-02-16 21:33:19	2023-02-16 21:39:54	94.253.209.241					5-10	Sometimes	Rarely	Rarely	Rarely	Rarely	Usually	Never	Usually	Always	Rarely	Always	Always	Never	Always	Always	Never	Never	Never	Sometimes	Rarely	Usually	Never	Always	Rarely	Rarely	Never	Rarely	Never	Usually	Never	Sometimes	Sometimes	Always	Usually	Sometimes	Sometimes	Croatia	10000	doctor	male
118246179746	449482920	2023-02-16 21:26:14	2023-02-16 21:32:43	79.157.177.142					>10	Sometimes	Never	Rarely	Sometimes	Sometimes	Sometimes	Usually	Usually	Always	Never	Sometimes	Usually	Rarely	Never	Sometimes	Sometimes	Rarely	Sometimes	Always	Sometimes	Usually	Sometimes	Sometimes	Sometimes	Usually	Sometimes	Never	Sometimes	Sometimes	Rarely	Sometimes	Sometimes	Always	Sometimes	Sometimes	Usually	Spain	17001	Doctor	Female
118246174990	449482920	2023-02-16 21:23:31	2023-02-16 21:27:08	62.122.228.86					>10	Sometimes	Sometimes	Rarely	Rarely	Rarely	Usually	Rarely	Sometimes	Usually	Rarely	Rarely	Sometimes	Sometimes	Sometimes	Sometimes	Sometimes	Rarely	Rarely	Usually	Always	Usually	Usually	Sometimes	Sometimes	Usually	Rarely	Rarely	Rarely	Always	Sometimes	Sometimes	Sometimes	Usually	Sometimes	Usually	Sometimes	Spain	30410	Doctor	Female
118246169661	449482920	2023-02-16 21:16:55	2023-02-16 21:21:19	83.61.229.154					>10	Usually	Usually	Rarely	Usually	Usually	Rarely	Rarely	Sometimes	Usually	Sometimes	Sometimes	Sometimes	Never	Sometimes	Usually	Usually	Rarely	Rarely	Always	Usually	Sometimes	Sometimes	Always	Usually	Rarely	Never	Usually	Sometimes	Always	Rarely	Usually	Usually	Always	Usually	Sometimes	Usually	Spain	28999	Doctor	Female
118246149032	449482920	2023-02-16 20:53:13	2023-02-16 20:58:14	217.125.188.163					>20	Sometimes	Usually	Always	Always	Always	Always	Always	Always	Always	Always	Always	Usually	Usually	Usually	Rarely	Always	Usually	Sometimes	Sometimes	Rarely	Always	Never	Never	Always	Always	Usually	Always	Usually	Sometimes	Usually	Always	Usually	Sometimes	Always	Rarely	Always	Torrelavega	39300	Doctor	Female
118246143728	449482920	2023-02-16 20:38:30	2023-02-16 20:52:13	93.176.130.98					5-10	Usually	Sometimes	Sometimes	Always	Usually	Usually	Usually	Rarely	Always	Sometimes	Sometimes	Sometimes	Rarely	Sometimes	Usually	Always	Sometimes	Sometimes	Sometimes	Always	Usually	Sometimes	Sometimes	Usually	Usually	Usually	Usually	Sometimes	Usually	Usually	Sometimes	Usually	Usually	Usually	Sometimes	Usually	Spain	17006	Doctor	Female
118246133412	449482920	2023-02-16 20:34:06	2023-02-16 20:40:35	81.202.73.219					>20	Always	Always	Usually	Always	Always	Sometimes	Usually	Usually	Always	Usually	Usually	Usually	Sometimes	Sometimes	Sometimes	Usually	Sometimes	Sometimes	Usually	Always	Always	Rarely	Rarely	Usually	Sometimes	Usually	Sometimes	Usually	Usually	Sometimes	Sometimes	Sometimes	Sometimes	Usually	Rarely	Usually	Spain	03001	Doctor	amle
118246122734	449482920	2023-02-16 20:26:34	2023-02-16 20:29:08	172.225.163.53					>20	Always	Usually	Always	Always	Always	Usually	Usually	Usually	Always	Sometimes	Sometimes	Always	Sometimes	Sometimes	Sometimes	Sometimes	Usually	Sometimes	Sometimes	Always	Usually	Rarely	Rarely	Usually	Always	Sometimes	Sometimes	Usually	Usually	Sometimes	Sometimes	Always	Usually	Usually	Sometimes	Sometimes	Soain	08025	Doctor	Female
118246114321	449482920	2023-02-16 20:04:13	2023-02-16 20:20:26	179.6.89.14					>10	Always	Sometimes	Usually	Usually	Sometimes	Sometimes	Rarely	Rarely	Sometimes	Sometimes	Sometimes	Usually	Never	Sometimes	Usually	Always	Rarely	Rarely	Sometimes	Always	Rarely	Never	Rarely	Usually	Sometimes	Never	Sometimes	Rarely	Usually	Usually	Usually	Usually	Sometimes	Usually	Rarely	Usually	Perú	051	Doctor	Male
118246102848	449482920	2023-02-16 20:02:39	2023-02-16 20:08:42	79.116.102.133					<5	I don't know	Sometimes	Usually	Rarely	Sometimes	Sometimes	Sometimes	Sometimes	Usually	Rarely	Sometimes	Usually	Rarely	Sometimes	Sometimes	Rarely	Rarely	Usually	Sometimes	Usually	Usually	Sometimes	Usually	Sometimes	Usually	Rarely	Sometimes	Sometimes	Sometimes	Rarely	Sometimes	Sometimes	Usually	Usually	Sometimes	Sometimes	Spain	33394	Doctor	Female
118246101832	449482920	2023-02-16 19:44:52	2023-02-16 20:07:41	95.0.185.19					<5	Rarely	Usually	Usually	Usually	Usually	Sometimes	Usually	Sometimes	Usually	Usually	Rarely	Usually	Usually	Usually	Sometimes	Sometimes	Sometimes	Rarely	Rarely	Always	Usually	Sometimes	Sometimes	Usually	Usually	Rarely	Usually	Sometimes	Sometimes	Usually	Usually	Always	I don't know	Always	Never	Always	Turkey	44320	Emergency Medicine Doctor	Female
118246093918	449482920	2023-02-16 19:51:29	2023-02-16 19:59:57	84.125.82.196					>10	Rarely	Rarely	Rarely	Sometimes	Rarely	Sometimes	Rarely	Never	Rarely	Never	Never	Never	Never	Rarely	Always	Rarely	Rarely	Never	Never	Always	Rarely	Never	Rarely	Sometimes	Never	Never	Never	Never	Always	Rarely	Sometimes	I don't know	Usually	Usually	Sometimes	Sometimes	Spain	15701	Doctor	Male
118246092694	449482920	2023-02-16 19:54:12	2023-02-16 19:58:52	87.125.35.71					>20	Usually	Usually	Usually	Usually	Usually	Always	Usually	Sometimes	Always	Sometimes	Usually	Always	Sometimes	Sometimes	Usually	Usually	Usually	Sometimes	Sometimes	Usually	Always	Rarely	Rarely	Usually	Always	Rarely	Rarely	Sometimes	Sometimes	Usually	Usually	Always	Usually	Usually	Rarely	Usually	Spain	17007	Doctor	Female
118246073352	449482920	2023-02-16 19:31:21	2023-02-16 19:40:57	80.27.154.37					>20	Rarely	Sometimes	Rarely	Rarely	Rarely	Rarely	Rarely	Sometimes	Usually	Usually	Sometimes	Usually	Rarely	Usually	Sometimes	Rarely	Rarely	Usually	Rarely	Always	Sometimes	Rarely	Rarely	Rarely	Usually	Rarely	Rarely	Rarely	Sometimes	Usually	Rarely	Always	Always	Sometimes	Always	Sometimes	España	10003	Enfermera	Mujer
118246073796	449482920	2023-02-16 19:34:36	2023-02-16 19:40:23	47.60.36.187					>10	Sometimes	Usually	Usually	Always	Usually	Sometimes	Sometimes	Usually	Usually	Usually	Usually	Usually	Sometimes	Sometimes	Always	Usually	Usually	Usually	Always	Usually	Usually	Rarely	Usually	Always	Rarely	Rarely	Sometimes	Rarely	Always	Sometimes	Never	Sometimes	Always	Usually	Sometimes	Usually	Spain	28670	Doctor	Male
118246066828	449482920	2023-02-16 19:27:20	2023-02-16 19:33:36	88.9.224.75					>10	Sometimes	Sometimes	Sometimes	Always	Always	Always	Always	Always	Always	Usually	Sometimes	Always	Rarely	Rarely	Never	Usually	Rarely	Rarely	Sometimes	Always	Sometimes	Rarely	Rarely	Sometimes	Usually	Sometimes	Rarely	Rarely	Usually	Sometimes	Sometimes	Sometimes	Sometimes	Sometimes	Rarely	Usually	Spain	01010	Doctor	Female
118246060016	449482920	2023-02-16 19:09:18	2023-02-16 19:27:13	81.9.209.232					>20	Rarely	Usually	Rarely	Usually	Sometimes	Usually	Usually	Usually	Usually	Sometimes	Sometimes	Sometimes	Rarely	Sometimes	Sometimes	Usually	Rarely	Rarely	Usually	Usually	Sometimes	Usually	Usually	Sometimes	Rarely	Rarely	Rarely	Sometimes	Always	Rarely	Rarely	Usually	Usually	Usually	Sometimes	Usually	Spain	48006	Doctor	Female
118246047760	449482920	2023-02-16 19:10:04	2023-02-16 19:15:54	5.154.88.166					>20	Sometimes	Sometimes	Usually	Always	Sometimes	Always	Always	Usually	Sometimes	Rarely	Usually	Sometimes	Rarely	Rarely	Usually	Usually	Sometimes	Usually	Always	Always	Sometimes	Rarely	Rarely	Sometimes	Sometimes	Rarely	Rarely	Rarely	Usually	Usually	Sometimes	Sometimes	Always	Sometimes	Sometimes	Sometimes	Spain	46010	Doctor	Female
118246034827	449482920	2023-02-16 18:56:52	2023-02-16 19:04:13	95.124.172.132					>20	Usually	Usually	Sometimes	Usually	Sometimes	Sometimes	Usually	Sometimes	Always	Rarely	Usually	Sometimes	Rarely	Sometimes	Usually	Usually	Sometimes	Sometimes	Sometimes	Usually	Usually	Rarely	Sometimes	Usually	Usually	Rarely	Sometimes	Usually	Usually	Sometimes	Usually	Always	Sometimes	Usually	Sometimes	Sometimes	Spain	31006	Doctor	Female
118246020219	449482920	2023-02-16 18:38:27	2023-02-16 18:50:38	185.103.205.86					>20	Sometimes	Sometimes	Sometimes	Sometimes	Usually	Sometimes	Rarely	Sometimes	Rarely	Sometimes	Sometimes	Usually	Never	Usually	Usually	Usually	Rarely	Sometimes	Usually	Usually	Usually	Rarely	Rarely	Usually	Rarely	Sometimes	Usually	Rarely	Usually	Usually	Sometimes	Usually	Sometimes	Always	Sometimes	Always	Spain	13200	Doctor	Female
118246018635	449482920	2023-02-16 18:41:12	2023-02-16 18:49:11	31.221.212.89					>20	I don't know	Usually	Sometimes	Usually	Usually	Usually	Sometimes	Rarely	Usually	Sometimes	Usually	Sometimes	Rarely	Sometimes	Sometimes	Sometimes	Sometimes	Usually	Always	Always	Usually	Sometimes	Rarely	Sometimes	Rarely	Rarely	Never	Sometimes	Always	Sometimes	Sometimes	Usually	Sometimes	Usually	Sometimes	Usually	Spain	39300	Doctor	Male
118246004072	449482920	2023-02-16 18:30:50	2023-02-16 18:34:16	212.89.8.203					>20	Sometimes	Usually	Usually	Sometimes	Usually	Usually	Usually	Rarely	Usually	Rarely	Sometimes	Sometimes	Sometimes	Sometimes	Usually	Usually	Sometimes	Usually	Usually	Always	Usually	Sometimes	Sometimes	Always	Usually	Usually	Usually	Rarely	Usually	Rarely	Usually	Usually	Sometimes	Usually	Usually	Usually	Spain	33201	Doctor	Female
118246003695	449482920	2023-02-16 18:28:04	2023-02-16 18:33:52	195.76.196.164					>20	Usually	Usually	Usually	Always	Never	Rarely	Sometimes	Sometimes	Rarely	Sometimes	Sometimes	Sometimes	Rarely	Usually	Usually	Sometimes	Rarely	Rarely	Usually	Always	Sometimes	Sometimes	Sometimes	Always	Usually	Sometimes	Sometimes	Rarely	Sometimes	Usually	Usually	Always	Usually	Always	Usually	Usually	Spain	46120	Nurse	Female
118246001623	449482920	2023-02-16 18:26:17	2023-02-16 18:31:49	92.190.105.33					>20	Sometimes	Sometimes	Always	Usually	Always	Usually	Always	Usually	Always	Usually	Usually	Usually	Sometimes	Rarely	Sometimes	Sometimes	Usually	Sometimes	Usually	Always	Usually	Rarely	Usually	Always	Usually	Sometimes	Sometimes	Usually	Usually	Sometimes	Rarely	Sometimes	Usually	Sometimes	Rarely	Sometimes	España	28935	Doctor	Mujer
118245999575	449482920	2023-02-16 18:22:43	2023-02-16 18:29:46	183.78.80.34					5-10	Never	Sometimes	Sometimes	Always	Sometimes	Sometimes	Usually	Usually	Usually	Never	Rarely	Usually	Never	Usually	Usually	Sometimes	Sometimes	Rarely	Always	Never	Rarely	Rarely	Sometimes	Sometimes	Never	Never	Never	Rarely	Never	Sometimes	Rarely	Never	Always	Sometimes	Sometimes	Sometimes	Malaysia	31400	Paramedic	Male
118245997552	449482920	2023-02-16 18:18:12	2023-02-16 18:27:49	95.124.183.242					>20	Usually	Usually	Usually	Usually	Usually	Usually	Always	Usually	Always	Usually	Usually	Usually	Sometimes	Sometimes	Usually	Usually	Usually	Sometimes	Sometimes	Always	Sometimes	Never	Rarely	Usually	Sometimes	Sometimes	Rarely	Usually	Sometimes	Usually	Usually	Always	Sometimes	Usually	Rarely	Usually	Spain	28006	Doctor	Female
118245996626	449482920	2023-02-16 18:19:29	2023-02-16 18:26:49	79.109.175.144					>10	Rarely	Usually	Never	Usually	Rarely	Usually	Never	Never	Always	Always	Never	Rarely	Sometimes	Usually	Rarely	Sometimes	Rarely	Sometimes	Usually	Sometimes	Usually	Rarely	Usually	Usually	Sometimes	Never	Sometimes	Never	Sometimes	Usually	Usually	Usually	Never	Usually	Rarely	Usually	spain	07011	doctor	male
118245992554	449482920	2023-02-16 18:13:28	2023-02-16 18:22:47	95.127.228.201					>10	Never	Rarely	Never	Rarely	Sometimes	Usually	Rarely	Sometimes	Rarely	Sometimes	Sometimes	Rarely	Rarely	Sometimes	Sometimes	Sometimes	Rarely	Sometimes	Usually	Usually	Usually	Rarely	Sometimes	Sometimes	Sometimes	Sometimes	Sometimes	Never	Usually	Sometimes	Sometimes	Rarely	Usually	Sometimes	Always	Rarely	Spain	06080	Doctor	Male
118245974140	449482920	2023-02-16 17:58:49	2023-02-16 18:04:34	47.60.49.111					>10	Usually	Sometimes	Sometimes	Usually	Rarely	Rarely	Never	Sometimes	Usually	Never	Never	Rarely	Never	Usually	Always	Sometimes	Rarely	Never	Always	Usually	Usually	Rarely	Rarely	Sometimes	Sometimes	Never	Never	Usually	Always	Rarely	Never	Sometimes	Always	Sometimes	Sometimes	Never	Spain	08035	Nurse	Male
118245973816	449482920	2023-02-16 17:57:08	2023-02-16 18:04:18	88.24.94.218					>20	Always	Usually	Usually	Usually	Always	Usually	Sometimes	Rarely	Always	Rarely	Usually	Always	Rarely	Usually	Usually	Always	Rarely	Rarely	Rarely	Always	Always	Never	Rarely	Always	Usually	Usually	Rarely	Usually	Usually	Usually	Sometimes	Usually	Sometimes	Usually	Rarely	Usually	Spain	35200	Doctor	Male
118245960483	449482920	2023-02-16 17:48:15	2023-02-16 17:53:34	77.227.7.40					>10	Sometimes	Rarely	Rarely	Rarely	Never	Rarely	Never	Rarely	Usually	Rarely	Sometimes	Usually	Usually	Usually	Sometimes	Rarely	Never	Never	Sometimes	Always	Sometimes	Sometimes	Sometimes	Always	Rarely	Sometimes	Rarely	Rarely	Usually	Sometimes	I don't know	Sometimes	Sometimes	Usually	Sometimes	Usually	BILBAO	EMERGENCY	NURSE	MALE
118245956964	449482920	2023-02-16 17:42:32	2023-02-16 17:49:07	83.213.29.19					>10	Usually	Usually	Usually	Sometimes	Usually	Usually	Usually	Sometimes	Always	I don't know	Sometimes	Sometimes	Rarely	Always	Always	Usually	Sometimes	Sometimes	Always	Always	Usually	Rarely	Rarely	Sometimes	Rarely	Sometimes	Sometimes	Usually	Usually	Usually	Sometimes	Usually	Sometimes	Usually	Sometimes	Usually	Spain	20280	Doctor	Female
118245948931	449482920	2023-02-16 17:25:01	2023-02-16 17:41:23	5.224.130.246					>10	Usually	Rarely	Never	Never	Never	Sometimes	Never	Sometimes	Usually	Never	Never	Always	Never	Sometimes	Always	Sometimes	Never	Never	Always	Always	Always	Never	Never	Rarely	Never	Usually	Rarely	Rarely	Usually	Usually	Never	Sometimes	Always	Usually	Rarely	Usually	Spain	32005	Doctor	Female
118245946730	449482920	2023-02-16 17:08:43	2023-02-16 17:39:20	193.146.74.145					>20	Usually	Sometimes	Usually	Always	Usually	Always	Usually	Usually	Always	Always	Sometimes	Usually	Sometimes	Sometimes	Usually	Sometimes	Sometimes	Rarely	Sometimes	Always	Rarely	Rarely	Rarely	Always	Sometimes	Always	Never	Rarely	I don't know	Always	Usually	Always	Usually	Always	Rarely	Always	Spain	39011	Doctor	Female
118245944957	449482920	2023-02-16 17:34:53	2023-02-16 17:37:33	193.152.124.2					5-10	Usually	Sometimes	Sometimes	Always	Usually	Sometimes	Sometimes	Sometimes	Usually	Usually	Usually	Usually	Sometimes	Usually	Sometimes	Sometimes	Usually	Usually	Usually	Usually	Usually	Sometimes	Sometimes	Sometimes	Sometimes	Sometimes	Sometimes	Sometimes	Sometimes	Sometimes	Usually	Sometimes	Usually	Sometimes	Usually	Usually	Spain	44002	Doctor	Female
118245944955	449482920	2023-02-16 17:13:15	2023-02-16 17:37:33	152.231.33.161					>20	Usually	Usually	Usually	Sometimes	Sometimes	Usually	Always	Usually	Usually	Usually	Sometimes	Usually	Sometimes	Never	Always	Usually	Sometimes	Sometimes	Sometimes	Usually	Sometimes	Rarely	Always	Rarely	Sometimes	Rarely	Usually	Rarely	Sometimes	Usually	Rarely	Usually	Always	Usually	Rarely	Usually	Nicaragua	505	Doctor	Female
118245944062	449482920	2023-02-16 17:30:17	2023-02-16 17:36:43	94.73.34.55					>20	Sometimes	Rarely	Sometimes	Sometimes	Usually	Usually	Rarely	Usually	Usually	Usually	Sometimes	Usually	Sometimes	Always	Sometimes	Rarely	Rarely	Rarely	Sometimes	Always	Sometimes	Sometimes	Sometimes	Usually	Sometimes	Sometimes	Rarely	Usually	Sometimes	Usually	Usually	Usually	Sometimes	Usually	Rarely	Usually	SPAIN	28805	Doctor	Nurse
118245943020	449482920	2023-02-16 17:28:59	2023-02-16 17:35:58	195.77.173.105					>20	Usually	Usually	Usually	Sometimes	Usually	Sometimes	Usually	Sometimes	Always	Usually	Usually	Usually	Sometimes	Sometimes	Rarely	Sometimes	Usually	Sometimes	Sometimes	Always	Sometimes	Rarely	Rarely	Sometimes	Rarely	Rarely	Sometimes	Rarely	Sometimes	Sometimes	Usually	Sometimes	Rarely	Usually	Rarely	Usually	Spain	30003	Doctor	Male
118245937678	449482920	2023-02-16 17:26:51	2023-02-16 17:30:57	87.125.84.184					>20	Always	Usually	Rarely	Rarely	Usually	Usually	Rarely	Rarely	Always	Sometimes	Sometimes	Sometimes	Sometimes	Usually	Usually	Sometimes	Sometimes	Sometimes	Sometimes	Always	Usually	Sometimes	Sometimes	Rarely	Rarely	Rarely	Rarely	Rarely	Usually	Usually	Sometimes	Sometimes	Sometimes	Usually	Sometimes	Sometimes	Spain	06004	Doctor	Female
118245934222	449482920	2023-02-16 17:22:53	2023-02-16 17:27:58	83.53.123.77					<5	Usually	Usually	Usually	Usually	Rarely	Usually	Usually	Rarely	Usually	Sometimes	Sometimes	Rarely	Rarely	Usually	Usually	Always	Rarely	Sometimes	Sometimes	Usually	Sometimes	Sometimes	Sometimes	Usually	Sometimes	Rarely	Rarely	Rarely	Usually	Rarely	Sometimes	Usually	Sometimes	Usually	Sometimes	Usually	Spain	09002	Doctor	Female
118245930998	449482920	2023-02-16 17:24:59	2023-02-16 17:25:13	87.124.202.54					<5	Usually	Usually	Usually	Usually	Sometimes	Always	Usually	Sometimes	Usually	Rarely	Sometimes	Always	Rarely	Usually	Rarely	Usually	Rarely	Sometimes	Sometimes	Always	Sometimes	Rarely	Rarely	Usually	Sometimes	Sometimes	Rarely	Sometimes	Sometimes	Usually	Usually	Usually	Rarely	Usually	Rarely	Usually	Spain	12540	Doctor	Mald
118245927669	449482920	2023-02-16 17:13:25	2023-02-16 17:22:12	88.15.103.228					>10	Sometimes	Sometimes	Usually	Always	Always	Always	Sometimes	Rarely	Always	Sometimes	Sometimes	Always	Rarely	Always	Usually	Always	Usually	Usually	Sometimes	Usually	Usually	Rarely	Sometimes	Usually	Rarely	Sometimes	Always	Usually	Sometimes	Always	Usually	Always	Rarely	Usually	Sometimes	Always	Basque country	48992	Doctor	Female
118245926604	449482920	2023-02-16 17:16:51	2023-02-16 17:21:16	80.39.20.242					5-10	Sometimes	Usually	Sometimes	Usually	Always	Usually	Usually	Sometimes	Usually	Sometimes	Usually	Usually	Rarely	Sometimes	Sometimes	Sometimes	Rarely	Sometimes	Usually	Always	Usually	Rarely	Rarely	Usually	Sometimes	Usually	Usually	Sometimes	Sometimes	Sometimes	Usually	Usually	Usually	Usually	Sometimes	Usually	Spain	28000	Doctor	Male
118245921607	449482920	2023-02-16 17:10:00	2023-02-16 17:16:33	90.167.158.104					>20	Always	Usually	I don't know	Always	Usually	Always	I don't know	Always	Always	Sometimes	Usually	Always	Usually	Always	I don't know	I don't know	Usually	Usually	Sometimes	Always	Usually	Sometimes	Sometimes	Always	Usually	Usually	Usually	I don't know	Usually	Always	Always	Always	Sometimes	Always	Sometimes	Always	Spain	18014	Doctor	Male
118245915104	449482920	2023-02-16 17:07:22	2023-02-16 17:10:42	37.223.191.165					5-10	Rarely	Rarely	Sometimes	Sometimes	Sometimes	Usually	Usually	Rarely	Sometimes	Sometimes	Rarely	Rarely	Rarely	Rarely	Usually	Sometimes	Sometimes	Sometimes	Usually	Usually	Sometimes	Sometimes	Sometimes	Sometimes	Sometimes	Usually	Rarely	Rarely	Never	Rarely	Sometimes	Sometimes	Sometimes	Usually	Sometimes	Sometimes	Spain	38760	Doctor	Femañe
118245896670	449482920	2023-02-16 16:48:23	2023-02-16 16:54:52	90.166.54.170					>20	Always	Rarely	Sometimes	Sometimes	Rarely	Usually	Rarely	Usually	Always	Always	Sometimes	Sometimes	Rarely	Usually	Usually	Sometimes	Sometimes	Sometimes	Usually	Usually	Always	Rarely	Rarely	Rarely	Rarely	Rarely	Rarely	Sometimes	Usually	Rarely	Sometimes	Rarely	Usually	Sometimes	Usually	Sometimes	Spain	39008	Doctor	Male
118245848633	449482920	2023-02-16 16:03:31	2023-02-16 16:16:17	79.155.16.40					<5	Always	Usually	Usually	Usually	Usually	Usually	Always	Always	Always	Usually	Usually	Always	Rarely	Always	Sometimes	Sometimes	Usually	Sometimes	Rarely	Always	Always	Rarely	Rarely	Usually	Sometimes	Never	Rarely	Sometimes	Sometimes	Usually	Usually	Sometimes	Sometimes	Usually	Rarely	Usually	Spain	08041	Nurse	Male
118245801824	449482920	2023-02-16 15:28:59	2023-02-16 15:32:26	137.191.241.9					>20	Usually	Sometimes	Sometimes	Always	Sometimes	Sometimes	Usually	Rarely	Sometimes	Never	Rarely	Always	Rarely	Usually	Always	Rarely	Rarely	Rarely	Always	Usually	Sometimes	Usually	Always	Sometimes	Rarely	Rarely	Never	Rarely	Always	Never	Rarely	Sometimes	Usually	Usually	Sometimes	Sometimes	Ireland	F23H529	Doctor	Male
118245713820	449482920	2023-02-16 13:48:49	2023-02-16 13:58:34	87.213.169.236					>10	Usually	Usually	Usually	Always	Usually	Usually	Usually	Sometimes	Always	Usually	Usually	Always	Sometimes	Always	Sometimes	Always	Usually	Usually	Rarely	Always	Usually	Never	Usually	Usually	Usually	Rarely	Usually	Usually	Sometimes	Always	Usually	Usually	Sometimes	Always	Rarely	Always	Netherlands	3813TZ	Doctor	male
118245686232	449482920	2023-02-16 12:38:36	2023-02-16 13:22:34	2.155.89.73					<5	Rarely	Rarely	I don't know	I don't know	Usually	Usually	Always	Usually	Usually	Rarely	Usually	Always	Sometimes	Sometimes	I don't know	Usually	Rarely	Sometimes	Sometimes	Usually	Always	Rarely	Rarely	Always	Rarely	Never	Usually	Always	Always	Usually	Usually	Sometimes	Always	Sometimes	Never	Rarely	Spain	24071	Nurse	Female
118245655945	449482920	2023-02-16 12:26:35	2023-02-16 12:39:08	2.154.50.129					5-10	I don't know	Rarely	Sometimes	Usually	Sometimes	Rarely	Sometimes	Sometimes	Sometimes	Rarely	I don't know	I don't know	Rarely	Rarely	Usually	Rarely	I don't know	I don't know	Sometimes	Sometimes	Usually	Sometimes	Usually	Sometimes	Rarely	Never	Rarely	Sometimes	Usually	Rarely	Rarely	Sometimes	Usually	Sometimes	Sometimes	Rarely	Spain	24071	Nurse	Female
118245650605	449482920	2023-02-16 12:26:52	2023-02-16 12:30:57	196.40.183.33					5-10	Sometimes	Sometimes	Usually	Rarely	Sometimes	Sometimes	Sometimes	Rarely	Sometimes	Rarely	Usually	Sometimes	Rarely	Rarely	Usually	Never	Rarely	Rarely	Usually	Rarely	Sometimes	Usually	Always	Sometimes	Rarely	Rarely	Sometimes	Never	Usually	Never	Sometimes	Sometimes	Sometimes	Sometimes	Usually	Sometimes	South Africa	no idea	Doctor	Male
118245649610	449482920	2023-02-16 12:24:59	2023-02-16 12:29:20	80.29.229.29					5-10	Rarely	Rarely	Rarely	Rarely	Never	Rarely	Rarely	Never	Rarely	Never	Rarely	Sometimes	Rarely	Rarely	Always	Rarely	Never	Rarely	Usually	Usually	Usually	Rarely	Sometimes	Sometimes	Sometimes	Never	Rarely	Never	Always	Sometimes	Rarely	Usually	Usually	Sometimes	Usually	Sometimes	Spain	24007	Nurse	Male
118245611001	449482920	2023-02-16 11:29:15	2023-02-16 11:33:40	46.188.135.16					5-10	Sometimes	Sometimes	Sometimes	Rarely	Sometimes	Rarely	Rarely	Rarely	Usually	Usually	Sometimes	Rarely	Rarely	Rarely	Always	Sometimes	Rarely	Rarely	Always	Sometimes	Usually	Sometimes	Sometimes	Rarely	Rarely	Rarely	Rarely	Rarely	Rarely	Rarely	Rarely	Rarely	Usually	Sometimes	Sometimes	Sometimes	Croatia	10000	Doctor	Female
118245591873	449482920	2023-02-16 10:59:42	2023-02-16 11:05:41	137.191.241.9					>20	Usually	Usually	Usually	Always	Usually	Usually	Usually	Usually	Usually	Rarely	Usually	Usually	Usually	Usually	Rarely	Usually	Usually	Rarely	Sometimes	Always	Sometimes	Sometimes	Always	Usually	Usually	Sometimes	Rarely	Sometimes	Usually	Sometimes	Usually	Usually	Always	Always	Rarely	Usually	Republic of Ireland	NorthWest	Doctor	Male
118245555189	449482920	2023-02-16 09:59:39	2023-02-16 10:05:17	204.168.146.203					>10	Always	Sometimes	Usually	Always	Usually	Always	Always	Usually	Always	Usually	Usually	Always	Sometimes	Always	Never	Always	Usually	Sometimes	Rarely	Always	Usually	Always	Usually	Always	Usually	Sometimes	Usually	Always	Sometimes	Always	Usually	Always	Usually	Always	Rarely	Usually	The Netherlands	4462RA	doctor	female
118245473793	449482920	2023-02-16 07:25:46	2023-02-16 07:29:57	129.176.197.15					5-10	Sometimes	Sometimes	Sometimes	Usually	Usually	Usually	Sometimes	Usually	Sometimes	Usually	Usually	Usually	Usually	Sometimes	Rarely	Usually	I don't know	Sometimes	Rarely	Always	Sometimes	Rarely	Rarely	Usually	Usually	Usually	Usually	Sometimes	Sometimes	Usually	Always	Sometimes	Usually	Usually	Usually	Usually	usa	55901	doctor	male
118245409378	449482920	2023-02-16 04:37:43	2023-02-16 05:12:17	201.102.40.72					>10	Never	Never	Sometimes	Rarely	Never	Sometimes	Never	Rarely	Rarely	Rarely	Sometimes	Sometimes	Never	Rarely	Usually	Sometimes	Rarely	Rarely	Usually	Always	Sometimes	Always	Usually	Rarely	Rarely	Rarely	Rarely	Rarely	Rarely	Never	Sometimes	Sometimes	Sometimes	Usually	Sometimes	Usually	Estado de México	54050	Doctor	Female
118245385144	449482920	2023-02-15 21:53:01	2023-02-16 04:25:54	107.207.107.251					5-10	Always	Usually	Usually	Always	Always	Sometimes	Usually	Usually	Usually	Sometimes	Usually	Usually	Usually	Sometimes	Sometimes	Always	Usually	Usually	Rarely	Always	Usually	Rarely	Sometimes	Usually	Usually	Usually	Sometimes	Usually	Sometimes	Always	Usually	Always	Sometimes	Usually	Sometimes	Usually	USA	19146	Doctor	Male
118245367114	449482920	2023-02-16 03:48:10	2023-02-16 03:54:12	200.68.159.86					<5	Sometimes	Sometimes	Sometimes	Rarely	Sometimes	Sometimes	Rarely	Rarely	Usually	Never	Sometimes	Sometimes	Rarely	Never	Sometimes	Rarely	Rarely	Rarely	Sometimes	Always	Sometimes	Rarely	Rarely	Never	Sometimes	Usually	Sometimes	Never	Usually	Rarely	Sometimes	Never	Sometimes	Usually	Always	Usually	Mexico	09830	Doctor	Male
118245327746	449482920	2023-02-16 02:47:11	2023-02-16 02:51:39	201.175.216.179					<5	Never	Sometimes	Sometimes	Sometimes	Sometimes	Sometimes	Sometimes	Sometimes	Sometimes	Sometimes	Sometimes	Sometimes	Sometimes	Sometimes	Sometimes	Sometimes	Sometimes	Sometimes	Sometimes	Sometimes	Sometimes	Sometimes	Usually	Sometimes	Sometimes	Sometimes	Sometimes	Sometimes	Sometimes	Sometimes	Sometimes	Sometimes	Sometimes	Sometimes	Sometimes	Sometimes	Mexico	55000	Doctor	Male
118245277688	449482920	2023-02-16 01:31:47	2023-02-16 01:47:32	189.233.118.207					>10	Rarely	Rarely	Sometimes	Never	Rarely	Sometimes	Sometimes	Rarely	Usually	Rarely	Sometimes	Sometimes	Never	Rarely	Rarely	Rarely	Sometimes	Rarely	Usually	Sometimes	Rarely	Sometimes	Sometimes	Sometimes	Rarely	Rarely	Rarely	Rarely	Usually	Never	Rarely	Usually	Sometimes	Sometimes	Sometimes	Sometimes	México	36660	Doctor	Male
118245261072	449482920	2023-02-16 01:21:03	2023-02-16 01:24:08	60.51.26.247					5-10	Never	Never	Never	Always	Rarely	Usually	Usually	Rarely	Never	Never	Never	Usually	Never	Never	Always	Never	Never	Never	Always	Rarely	Usually	Rarely	Rarely	Always	Never	Never	Never	Usually	Always	Rarely	Never	Rarely	Always	Rarely	Rarely	Rarely	Perak	30450	Either	Female
118245197231	449482920	2023-02-15 23:47:50	2023-02-15 23:52:40	201.175.151.245					>20	Usually	Sometimes	Usually	Usually	Sometimes	Sometimes	Usually	Sometimes	Sometimes	Sometimes	Usually	Usually	Rarely	Sometimes	Sometimes	Usually	Usually	Sometimes	Usually	Always	Usually	Sometimes	Usually	Sometimes	Sometimes	Rarely	Rarely	Sometimes	Always	Rarely	Usually	Usually	Sometimes	Usually	Sometimes	Usually	México	31000	Doctor	Male
118245186720	449482920	2023-02-15 23:30:52	2023-02-15 23:37:58	188.76.102.240					5-10	I don't know	Always	Rarely	Never	Usually	Always	Sometimes	Usually	Always	Usually	Sometimes	Usually	Sometimes	Sometimes	Rarely	Sometimes	Sometimes	Usually	Always	Sometimes	Always	Never	Never	Sometimes	Usually	Sometimes	Usually	Sometimes	Sometimes	Always	Always	Sometimes	Usually	Usually	Never	Always	Soain	36600	Doctor	Female
118245173735	449482920	2023-02-15 23:16:23	2023-02-15 23:21:19	189.237.168.29					5-10	Rarely	Never	Rarely	Never	Rarely	Rarely	Sometimes	Never	Rarely	Never	Sometimes	Rarely	Never	Sometimes	Usually	Rarely	Rarely	Never	Sometimes	Always	Sometimes	Usually	Always	Rarely	Rarely	Never	Never	Never	Usually	Rarely	Rarely	Usually	Usually	Always	Sometimes	Usually	México	31216	Doctor	Male
118245133745	449482920	2023-02-15 22:30:12	2023-02-15 22:34:51	95.22.71.27					<5	I don't know	Always	Always	Usually	Usually	Always	Always	Usually	Usually	Usually	Usually	Sometimes	Usually	Sometimes	Usually	Usually	Sometimes	Usually	Sometimes	Always	Usually	Sometimes	Sometimes	Usually	I don't know	Usually	Usually	Usually	Usually	Sometimes	Usually	Usually	Sometimes	Usually	Sometimes	Usually	Spain	47400	Nurse	Female
118245130881	449482920	2023-02-15 22:18:47	2023-02-15 22:32:27	195.29.123.122					>20	Always	Usually	Usually	Sometimes	Usually	Rarely	Sometimes	Usually	Always	Sometimes	Usually	I don't know	Rarely	I don't know	Sometimes	I don't know	Rarely	Rarely	Sometimes	Always	Usually	I don't know	I don't know	Usually	Usually	Rarely	I don't know	Usually	Sometimes	Usually	Sometimes	Usually	I don't know	Usually	Sometimes	Usually	croatia	21000	doctor	male
118245088184	449482920	2023-02-15 21:42:27	2023-02-15 21:46:38	95.168.121.74					<5	Usually	Usually	Usually	Usually	Usually	Usually	Usually	Sometimes	Usually	Sometimes	Sometimes	Always	Sometimes	Usually	Usually	Sometimes	Sometimes	Usually	Usually	Usually	Usually	Rarely	Usually	Usually	Sometimes	Sometimes	Sometimes	Usually	Sometimes	Sometimes	Usually	Usually	Sometimes	Usually	Rarely	Usually	Croatia	51000	Doctor	Female
118245075976	449482920	2023-02-15 21:27:56	2023-02-15 21:34:11	200.68.141.21					>20	Sometimes	Usually	Rarely	Usually	Sometimes	Usually	Rarely	Never	Sometimes	Never	Rarely	Rarely	Never	Sometimes	Sometimes	Usually	Sometimes	Sometimes	Usually	Always	Usually	Rarely	Sometimes	Usually	Usually	Sometimes	Rarely	Never	Usually	Rarely	Rarely	Usually	Usually	Sometimes	Sometimes	Sometimes	Mexico	35157	Doctor	Female
118245030633	449482920	2023-02-15 20:19:27	2023-02-15 20:48:46	46.188.153.179					>10	Sometimes	Usually	Rarely	Usually	Sometimes	Rarely	Usually	Never	Usually	Never	Rarely	I don't know	Rarely	Sometimes	Sometimes	Rarely	Sometimes	Rarely	Sometimes	Usually	Usually	Rarely	Rarely	Usually	Rarely	Usually	Rarely	Usually	Usually	Rarely	Rarely	Sometimes	Always	Sometimes	Sometimes	Usually	Croatia	Clinical hospital center	Doctor	Female
118245015226	449482920	2023-02-15 20:23:20	2023-02-15 20:32:51	90.171.142.59					>10	Sometimes	Sometimes	Sometimes	Always	Sometimes	Sometimes	Sometimes	Usually	Sometimes	Sometimes	Sometimes	Sometimes	Sometimes	Sometimes	Sometimes	Sometimes	Sometimes	Usually	Sometimes	Always	Usually	Sometimes	Sometimes	Usually	Sometimes	Sometimes	Sometimes	Sometimes	Sometimes	Sometimes	Usually	Usually	Sometimes	Usually	Sometimes	Sometimes	Spain	47400	Nurse	Female
118244974843	449482920	2023-02-15 19:48:44	2023-02-15 19:53:42	77.205.52.21					<5	I don't know	I don't know	Rarely	Never	Sometimes	Sometimes	Rarely	I don't know	Always	Sometimes	Never	I don't know	Never	Rarely	Usually	Rarely	Sometimes	Sometimes	Always	Usually	Usually	Rarely	Rarely	Rarely	Never	Never	Rarely	Never	Always	Always	Never	Sometimes	Always	Sometimes	Sometimes	Sometimes	france	22300	doctor	female
118244973049	449482920	2023-02-15 19:48:07	2023-02-15 19:51:37	187.190.167.1					>10	Rarely	Rarely	Always	Never	Always	Sometimes	Always	Never	Rarely	Never	Never	Never	Rarely	Never	Always	Never	Never	Usually	Sometimes	Always	Sometimes	Usually	Usually	Sometimes	Always	Never	Rarely	Rarely	Always	Always	Usually	Always	Never	Always	Sometimes	Always	Mexico	08400	Doctor	Ñame
118244960266	449482920	2023-02-15 19:24:25	2023-02-15 19:40:39	37.223.157.9					>10	Usually	Sometimes	Sometimes	Always	Sometimes	Rarely	Usually	Sometimes	Usually	Usually	Usually	Usually	Never	Usually	Sometimes	Usually	Rarely	Sometimes	Usually	Always	Usually	Never	Rarely	Usually	Sometimes	Never	Rarely	Rarely	Usually	Usually	Usually	Always	Sometimes	Usually	Sometimes	Rarely	Espain	08041	nurse	female
118244956645	449482920	2023-02-15 19:31:39	2023-02-15 19:35:50	89.19.88.181					5-10	Always	Usually	Always	Always	Usually	Always	Always	Always	Always	Usually	Usually	Always	Usually	Usually	Sometimes	Always	Usually	Usually	Sometimes	Usually	Usually	Usually	Always	Usually	Usually	Sometimes	Sometimes	Always	Usually	Sometimes	Always	Always	Sometimes	Always	Rarely	Always	Ireland	D15	Doctor	Female
118244933747	449482920	2023-02-15 19:07:38	2023-02-15 19:13:43	88.9.134.55					>20	Usually	Usually	Sometimes	Always	Rarely	Sometimes	Usually	Rarely	Usually	Always	Rarely	Usually	Rarely	Sometimes	Always	Rarely	Rarely	Rarely	Sometimes	Always	Usually	Never	Rarely	Usually	Sometimes	Sometimes	Rarely	Usually	Usually	Always	Sometimes	Rarely	Rarely	Usually	Sometimes	Usually	SPAIN	39004	DOCTOR	MALE
118244925161	449482920	2023-02-15 18:46:48	2023-02-15 19:05:25	201.175.240.44					>10	Never	Sometimes	Never	Rarely	Never	Never	Rarely	Never	Rarely	Never	Rarely	Rarely	Rarely	Never	Always	Never	Never	Never	Never	Sometimes	Rarely	Always	Always	Never	Never	Never	Never	Never	Usually	Never	Never	Never	Usually	Rarely	Always	Sometimes	México	20326	Dr	Male
118244912085	449482920	2023-02-15 18:41:36	2023-02-15 18:52:36	177.228.183.220					5-10	Sometimes	Sometimes	Always	Sometimes	Usually	Usually	Usually	Never	Sometimes	Rarely	Rarely	Usually	Sometimes	Rarely	Sometimes	Sometimes	Sometimes	Usually	Sometimes	Always	Sometimes	Usually	Sometimes	Usually	Usually	Sometimes	Sometimes	Usually	Sometimes	Never	Usually	Rarely	Rarely	Always	Sometimes	Sometimes	MEXICO	27200	Doctor	Male
118244909482	449482920	2023-02-15 18:42:44	2023-02-15 18:50:02	213.0.87.127					>10	Usually	I don't know	Always	Usually	Usually	Always	Usually	Sometimes	Usually	Rarely	Usually	Always	Usually	Rarely	Usually	Usually	Sometimes	Usually	Usually	Always	Sometimes	Rarely	Rarely	Usually	Usually	Rarely	Never	Usually	Sometimes	Usually	Usually	Usually	Sometimes	Sometimes	Sometimes	Sometimes	Spain	46090	Doctor	Male
118244896996	449482920	2023-02-15 18:32:58	2023-02-15 18:37:32	176.87.99.87					>20	Always	Usually	Usually	Sometimes	Always	Usually	Usually	Usually	Always	Sometimes	Usually	Always	Always	Usually	Rarely	Always	Usually	Usually	Sometimes	Always	Usually	Rarely	Rarely	Always	Usually	Rarely	Usually	Usually	Sometimes	Always	Usually	Usually	Always	Usually	Rarely	Usually	Spain	46090	Doctor	Female
118244891071	449482920	2023-02-15 17:33:44	2023-02-15 18:31:54	137.191.237.230					>20	Always	Usually	Sometimes	Always	Usually	Sometimes	Rarely	Rarely	Sometimes	Never	Rarely	Always	Sometimes	Sometimes	Always	Rarely	Rarely	Rarely	Usually	Sometimes	Sometimes	Usually	Always	Rarely	Rarely	Rarely	Rarely	Usually	Always	Never	Rarely	Always	Always	Usually	Usually	Sometimes	Ireland	D04YN63	Doctor	Male
118244884266	449482920	2023-02-15 18:18:05	2023-02-15 18:25:46	37.135.198.253					>20	Always	Always	Usually	Always	Always	Always	Usually	Usually	Always	Usually	Rarely	Usually	Always	Sometimes	Sometimes	Usually	Usually	Usually	Sometimes	Always	Usually	Usually	Usually	Always	Sometimes	Rarely	Rarely	Sometimes	Usually	Rarely	Usually	Sometimes	Sometimes	Usually	Sometimes	Always	Spain	08026-08042	Nurse	Male
118244860032	449482920	2023-02-15 17:54:00	2023-02-15 18:04:44	95.127.1.245					>10	Usually	Usually	Always	Usually	Usually	Always	Usually	Always	Usually	Rarely	Sometimes	Rarely	Never	Usually	Usually	Usually	Always	Sometimes	Always	Always	Usually	Usually	Usually	Always	Rarely	Never	Usually	Usually	Always	Rarely	Sometimes	Usually	Rarely	Always	Usually	Always	Hospital Medina del Campo , Valladolid, Spain	47400	Doctor	Male
118244847316	449482920	2023-02-15 17:44:44	2023-02-15 17:52:53	88.29.216.117					5-10	Sometimes	Always	Usually	Sometimes	Usually	Usually	Usually	Usually	Always	Usually	Usually	Usually	Sometimes	Usually	Usually	Always	Rarely	Rarely	Usually	Always	Usually	Sometimes	Sometimes	Usually	Usually	Never	Sometimes	Rarely	Sometimes	Usually	Sometimes	Usually	Sometimes	Always	Sometimes	Usually	Spain	47720	Doctor	Male
118244812493	449482920	2023-02-15 17:12:39	2023-02-15 17:21:36	90.166.52.170					>10	Sometimes	Sometimes	Sometimes	Rarely	Usually	Rarely	Sometimes	Usually	Usually	Sometimes	Usually	I don't know	Rarely	Sometimes	Usually	Usually	I don't know	I don't know	Sometimes	Usually	Sometimes	Rarely	Rarely	Usually	Usually	Sometimes	Usually	Usually	Usually	Usually	Sometimes	Usually	Sometimes	Usually	Sometimes	Usually	España	40002	Doctor	Female
118244808276	449482920	2023-02-15 17:15:14	2023-02-15 17:17:10	193.146.74.102					>20	Usually	Usually	Usually	Usually	Usually	Usually	Usually	Usually	Usually	Sometimes	Sometimes	Sometimes	Sometimes	Sometimes	Sometimes	Sometimes	Sometimes	Sometimes	Sometimes	Always	Sometimes	Sometimes	Sometimes	Sometimes	Usually	Sometimes	Sometimes	Sometimes	Sometimes	Sometimes	Usually	Usually	Usually	Usually	Usually	Usually	spain	39008	doctor	male
118244806602	449482920	2023-02-15 17:11:24	2023-02-15 17:15:36	213.191.147.198					>10	Always	Always	Always	Always	Always	Always	Always	Always	Always	Usually	Usually	Usually	Usually	Usually	Sometimes	Always	Usually	Always	Sometimes	Always	Usually	Sometimes	Usually	Always	Always	Always	Usually	Always	Sometimes	Always	Always	Always	Sometimes	Always	Rarely	Always	Croatia	10 000	Doctor	Female
118244803116	449482920	2023-02-15 17:08:47	2023-02-15 17:12:05	46.188.154.216					5-10	Always	Always	Always	Always	Always	Always	Always	Always	Always	Always	Always	Always	Always	Always	Always	Always	Always	Always	Never	Always	Always	Never	Never	Always	Always	Always	Always	Always	Always	Always	Always	Always	Never	Always	Never	Always	Croatia	51000	Doctor	Female
118244671436	449482920	2023-02-15 14:54:25	2023-02-15 14:59:28	194.53.89.11					>10	Usually	Always	Sometimes	Always	Always	Sometimes	Always	Sometimes	Usually	Always	Usually	Always	Sometimes	Usually	Never	Usually	Usually	Rarely	Sometimes	Always	Usually	Sometimes	Usually	Usually	Sometimes	Usually	Rarely	Usually	Sometimes	Sometimes	Always	Usually	Usually	Usually	Sometimes	Usually	Netherlands	5022GC	Doctor	Male
118244643535	449482920	2023-02-15 14:20:24	2023-02-15 14:27:16	83.58.34.23					>10	Sometimes	Sometimes	Usually	Sometimes	Usually	Always	Usually	Usually	Usually	Sometimes	Sometimes	Usually	Rarely	Rarely	Usually	Sometimes	Rarely	Rarely	Usually	Always	Usually	Sometimes	Usually	Sometimes	Sometimes	Rarely	Rarely	Sometimes	Usually	Sometimes	Sometimes	Always	Sometimes	Usually	Sometimes	Sometimes	Spain	47013	Doctor	Female
118244643386	449482920	2023-02-15 14:21:39	2023-02-15 14:27:04	95.124.179.143					>20	Always	Usually	Usually	Usually	Always	Usually	Always	Usually	Always	Usually	Usually	Always	Always	Always	Sometimes	Always	Sometimes	Always	Sometimes	Always	Always	Rarely	Rarely	Always	Usually	Usually	Usually	Usually	Always	Always	Usually	Usually	Sometimes	Sometimes	Usually	Usually	Spain	47003	Dr	Male
118244628587	449482920	2023-02-15 13:44:42	2023-02-15 14:09:52	83.55.110.103					>20	Usually	Always	Usually	Always	Usually	Usually	Usually	Always	Always	Usually	Usually	Usually	Sometimes	Sometimes	Sometimes	Usually	Usually	Sometimes	Sometimes	Always	Always	Rarely	Usually	Usually	Usually	Usually	Usually	Usually	Sometimes	Sometimes	Usually	Usually	Sometimes	Usually	Sometimes	Usually	Spain	40002	Doctor	Female
118244613915	449482920	2023-02-15 13:41:55	2023-02-15 13:50:26	37.228.230.155					5-10	Rarely	Rarely	Sometimes	Always	Sometimes	Rarely	Sometimes	Sometimes	Sometimes	Rarely	Sometimes	Always	Rarely	Sometimes	Sometimes	Usually	Rarely	Rarely	Usually	Usually	Usually	Usually	Always	Usually	Rarely	Never	Never	Rarely	Always	Rarely	Sometimes	Always	Usually	Usually	Rarely	Usually	Ireland	Multiple locations in last 5 years	Doctor	Female
118244612811	449482920	2023-02-15 13:42:35	2023-02-15 13:48:51	139.47.20.121					<5	Sometimes	Always	Usually	I don't know	Usually	Sometimes	Sometimes	Usually	Usually	Rarely	Sometimes	Sometimes	Rarely	Rarely	Sometimes	Usually	Sometimes	Sometimes	Sometimes	Always	Sometimes	Sometimes	Usually	Usually	Always	Sometimes	Never	Usually	Sometimes	Usually	Usually	Usually	Sometimes	Sometimes	Sometimes	Usually	Spain	12006	Nurse	Female
118244612545	449482920	2023-02-15 13:40:47	2023-02-15 13:48:30	185.183.17.175					<5	Usually	Always	Always	Sometimes	Usually	Always	I don't know	Sometimes	Usually	Sometimes	Usually	Usually	Usually	Always	Sometimes	Sometimes	Rarely	Rarely	Sometimes	Always	Usually	Rarely	Sometimes	Always	Usually	Usually	Rarely	Usually	Usually	Usually	Usually	Always	Sometimes	Usually	Sometimes	Always	Spain	12004	Nurse	Male
118244611826	449482920	2023-02-15 13:42:26	2023-02-15 13:47:27	31.221.177.237					>10	Always	Usually	Always	Usually	Usually	Sometimes	Usually	Sometimes	Always	Usually	Usually	Always	Usually	Sometimes	Usually	Usually	Usually	Usually	Sometimes	Always	Usually	Rarely	Rarely	Usually	Sometimes	Rarely	Sometimes	Rarely	Sometimes	Usually	Usually	Usually	Usually	Usually	Rarely	Usually	Spain	36312	Doctor	Female
118244609857	449482920	2023-02-15 13:26:29	2023-02-15 13:44:32	213.4.31.4					<5	Usually	Usually	Usually	Sometimes	Usually	Sometimes	Rarely	Rarely	Sometimes	Usually	Sometimes	Always	Never	Usually	Usually	Usually	Sometimes	Rarely	Usually	Sometimes	Sometimes	I don't know	I don't know	Always	Never	Never	Rarely	Sometimes	Rarely	Usually	Sometimes	Usually	Always	Sometimes	Sometimes	Usually	Spain	12004	Nurse	Female
118244602391	449482920	2023-02-15 13:22:44	2023-02-15 13:33:24	92.189.197.137					>10	Sometimes	Sometimes	Sometimes	Usually	Usually	Usually	Sometimes	Rarely	Sometimes	Sometimes	Rarely	Rarely	Rarely	Rarely	I don't know	Rarely	I don't know	I don't know	Always	Usually	Always	Rarely	Rarely	Usually	Sometimes	Rarely	Rarely	Sometimes	Usually	Rarely	Sometimes	Usually	Sometimes	Usually	Usually	Usually	Spain	08201	Nurse	Female
118244596908	449482920	2023-02-15 13:19:26	2023-02-15 13:24:46	115.164.223.78					>10	Rarely	Sometimes	Always	Usually	Sometimes	Sometimes	Always	I don't know	Usually	Sometimes	Usually	Usually	Never	Rarely	Always	Sometimes	Never	Rarely	Sometimes	Always	Usually	Sometimes	Always	Usually	Sometimes	Never	Never	Rarely	Always	Sometimes	I don't know	Always	Usually	Always	Sometimes	Usually	Malaysia	30450	Doctor	Female
118244592910	449482920	2023-02-15 13:11:45	2023-02-15 13:18:23	85.52.203.68					<5	Sometimes	Usually	Rarely	Sometimes	Always	Rarely	Sometimes	Rarely	Rarely	Rarely	Rarely	Usually	Sometimes	Rarely	I don't know	Usually	I don't know	Rarely	Always	Always	Usually	Rarely	Usually	I don't know	Usually	Never	Rarely	Always	Always	Rarely	Rarely	Sometimes	I don't know	Usually	Rarely	Usually	Castellon	12000	Nurse	Female
118244592530	449482920	2023-02-15 13:11:02	2023-02-15 13:17:45	79.151.79.248					<5	Usually	Sometimes	Sometimes	Sometimes	Rarely	Never	Usually	Rarely	Rarely	Rarely	Never	Usually	Never	Never	Always	Usually	Never	Never	Sometimes	Always	Usually	Rarely	Sometimes	Sometimes	Sometimes	Never	Rarely	Never	Always	Never	Rarely	Rarely	Always	Sometimes	Sometimes	Sometimes	Spain	12004	Nurse	Female
118244588096	449482920	2023-02-15 13:04:51	2023-02-15 13:10:39	31.221.156.8					>10	Rarely	Always	Rarely	Sometimes	Sometimes	Usually	Rarely	Never	Rarely	Rarely	Rarely	Always	Never	Sometimes	Never	Usually	Sometimes	Sometimes	Sometimes	Always	Usually	Rarely	Rarely	Usually	Rarely	Rarely	Sometimes	Rarely	Usually	Sometimes	Sometimes	Sometimes	Always	Sometimes	Sometimes	Usually	España	12004	Enfermera	Hombre
118244587500	449482920	2023-02-15 12:57:39	2023-02-15 13:09:45	31.4.208.108					>10	Usually	Usually	Sometimes	Always	Rarely	Sometimes	Sometimes	Sometimes	Usually	Rarely	Usually	Sometimes	Rarely	Rarely	Usually	Usually	Sometimes	Sometimes	Sometimes	Always	Usually	Rarely	Usually	Usually	Usually	Rarely	Sometimes	Sometimes	Usually	Sometimes	Usually	Usually	Sometimes	Usually	Sometimes	Usually	Spain	05004	Doctor	Male
118244585736	449482920	2023-02-15 13:03:43	2023-02-15 13:07:04	37.10.238.68					>20	Sometimes	Usually	Always	Always	Usually	Usually	Sometimes	Usually	Always	Sometimes	Sometimes	Always	Rarely	Usually	Usually	Usually	Sometimes	Rarely	Sometimes	Always	Usually	Sometimes	Rarely	Sometimes	Usually	Usually	Rarely	Sometimes	Usually	Usually	Sometimes	Usually	Sometimes	Usually	Sometimes	Sometimes	Spain	24071	Doctor	Male
118244585698	449482920	2023-02-15 12:58:42	2023-02-15 13:07:01	42.153.159.139					5-10	Always	Sometimes	Always	Always	Always	Usually	Usually	Usually	Sometimes	Rarely	Sometimes	Always	Never	Always	Sometimes	Usually	Usually	Usually	Sometimes	Rarely	Always	Sometimes	Sometimes	Always	Sometimes	Never	Rarely	Sometimes	Usually	Sometimes	Sometimes	Sometimes	Sometimes	Sometimes	Rarely	Usually	Malaysia	31400	Assistant Medical Officer	Male
118244582840	449482920	2023-02-15 12:55:43	2023-02-15 13:02:31	92.186.53.93					>10	Sometimes	Usually	Sometimes	Sometimes	Usually	Usually	Sometimes	Sometimes	Usually	Sometimes	Usually	Usually	Sometimes	Sometimes	Rarely	Sometimes	Sometimes	Sometimes	Sometimes	Usually	Usually	Sometimes	Rarely	Usually	Sometimes	Sometimes	Sometimes	Rarely	Sometimes	Usually	Sometimes	Sometimes	Sometimes	Usually	Sometimes	Usually	Spain	24071	Doctor	Female
118244579995	449482920	2023-02-15 12:43:53	2023-02-15 12:58:05	93.139.185.144					>10	Sometimes	Usually	Usually	Usually	Usually	Rarely	Sometimes	Rarely	Usually	Never	Usually	Usually	Rarely	Sometimes	Usually	Usually	Rarely	Rarely	Sometimes	Sometimes	Usually	Sometimes	Rarely	Usually	Rarely	Rarely	Rarely	Usually	Always	Usually	Rarely	Usually	Sometimes	Usually	Rarely	Usually	Croatia	10000	Doctor	Female
118244574142	449482920	2023-02-15 12:40:31	2023-02-15 12:48:21	31.4.148.32					<5	I don't know	Never	I don't know	I don't know	Rarely	Never	Rarely	Rarely	Rarely	Never	Rarely	Usually	Rarely	Rarely	Always	Rarely	Rarely	I don't know	Usually	Usually	Rarely	Usually	Always	Sometimes	I don't know	Rarely	Never	Rarely	I don't know	Rarely	Sometimes	Sometimes	Usually	Usually	Usually	Sometimes	Spain	12003	Nurse	Female
118244569729	449482920	2023-02-15 12:33:12	2023-02-15 12:40:49	37.10.233.44					>20	Always	Usually	Sometimes	Usually	Usually	Usually	Usually	Usually	Usually	Sometimes	Sometimes	Always	Sometimes	Rarely	Usually	Usually	Usually	Usually	Usually	Always	Usually	Rarely	Never	Usually	Sometimes	Rarely	Sometimes	Rarely	Usually	Usually	Never	Sometimes	Sometimes	Usually	Sometimes	Sometimes	Spain	24071	Doctor	Male
118244568318	449482920	2023-02-15 12:28:50	2023-02-15 12:38:57	47.60.47.155					>20	Rarely	Usually	Usually	Usually	Usually	Usually	Sometimes	Usually	Usually	Sometimes	Sometimes	Usually	Sometimes	Sometimes	Rarely	Sometimes	Sometimes	Sometimes	Usually	Usually	Usually	Sometimes	Always	Usually	Sometimes	Sometimes	Sometimes	Rarely	Sometimes	Usually	Usually	Sometimes	Sometimes	Usually	Sometimes	Usually	Spain	24400	Doctor	Male
118244565956	449482920	2023-02-15 12:30:56	2023-02-15 12:34:27	84.126.195.88					<5	Rarely	Sometimes	Rarely	Usually	Rarely	Usually	Rarely	Rarely	Usually	Rarely	Usually	Usually	Usually	Usually	Always	Usually	Usually	Rarely	Always	Always	Rarely	Rarely	Rarely	Usually	Sometimes	Never	Rarely	Rarely	Usually	Always	Usually	Usually	Usually	Sometimes	Usually	Usually	Spain	24404	Doctor	Male
118244555622	449482920	2023-02-15 12:13:29	2023-02-15 12:17:25	172.225.38.108					>20	Always	Always	Usually	Always	Usually	Usually	Usually	Usually	Always	Usually	Usually	Always	Usually	Sometimes	Sometimes	Usually	Usually	Usually	Sometimes	Usually	Usually	Sometimes	Sometimes	Usually	Usually	Usually	Usually	Sometimes	Usually	Usually	Usually	Sometimes	Sometimes	Usually	Sometimes	Sometimes	Croatia	47000	Doctor	Male
118244553357	449482920	2023-02-15 12:06:51	2023-02-15 12:13:54	217.124.245.66					>20	Sometimes	Usually	Usually	Always	Usually	Sometimes	Always	Usually	Usually	Sometimes	Usually	Always	Usually	Usually	Sometimes	Usually	Usually	Usually	Sometimes	Always	Usually	Rarely	Rarely	Usually	I don't know	Usually	Usually	Usually	Sometimes	Usually	Usually	Usually	Sometimes	Usually	Rarely	Usually	SPAIN	36600	NURSE	FEMALE
118244545269	449482920	2023-02-15 11:53:26	2023-02-15 11:59:18	51.37.4.199					<5	Sometimes	Usually	Usually	Always	Usually	Sometimes	Usually	Sometimes	Usually	Rarely	Usually	Usually	Never	Sometimes	Always	Sometimes	Usually	Usually	Always	Usually	Usually	Sometimes	Usually	Usually	Sometimes	Rarely	Sometimes	I don't know	Sometimes	Usually	Usually	Sometimes	Sometimes	Usually	Sometimes	Usually	Ireland	Tullamore	Doctor	Male
118244535799	449482920	2023-02-15 11:21:35	2023-02-15 11:42:21	188.71.217.109					>20	Rarely	Sometimes	Rarely	Sometimes	Rarely	Always	Rarely	Rarely	Usually	Sometimes	Never	Rarely	Usually	Rarely	Always	Rarely	Rarely	Always	Sometimes	Always	Usually	Sometimes	Always	Sometimes	Rarely	Rarely	Rarely	Rarely	Always	Sometimes	Usually	Sometimes	Always	Sometimes	Sometimes	Sometimes	KUWAIT	46300	DOCTOR	MALE
118244526779	449482920	2023-02-15 11:22:08	2023-02-15 11:25:08	46.123.254.164					<5	Usually	Always	Always	Always	Usually	Usually	Usually	Sometimes	Always	Usually	Usually	Usually	Usually	I don't know	Rarely	I don't know	I don't know	I don't know	Rarely	Usually	Usually	Rarely	Sometimes	Usually	Usually	Usually	I don't know	Usually	Rarely	Usually	Usually	Always	Sometimes	Usually	Rarely	Usually	Slovenia	1230	Doctor	Male
118244520881	449482920	2023-02-15 10:37:28	2023-02-15 11:14:27	180.75.44.227					5-10	Never	Rarely	Never	Rarely	Never	Rarely	Never	Never	Sometimes	Rarely	Never	Sometimes	Never	Never	Always	Never	Never	Rarely	Always	Sometimes	Never	Sometimes	Always	Never	Never	Never	Never	Rarely	Always	Never	Never	Never	Always	Never	Always	Rarely	Malaysia	31000	Doctor	Male
118244520289	449482920	2023-02-15 11:10:38	2023-02-15 11:13:20	58.182.63.180					>20	Usually	Usually	Usually	Always	Always	Always	Usually	Usually	Always	Sometimes	Always	Always	Sometimes	Always	Usually	Always	Always	Sometimes	Sometimes	Always	Usually	Never	Rarely	Always	Usually	Rarely	Sometimes	Usually	Sometimes	Usually	Usually	Usually	Rarely	Usually	Rarely	Usually	Singapore	529889	Doctors	Male
118244518329	449482920	2023-02-15 11:02:27	2023-02-15 11:09:47	213.149.51.220					>10	Sometimes	Usually	Usually	Usually	Usually	Usually	Usually	Sometimes	Usually	Usually	Usually	Always	Usually	Sometimes	Sometimes	Sometimes	Sometimes	Sometimes	Usually	Usually	Usually	Rarely	Sometimes	Usually	Sometimes	Sometimes	Rarely	Never	Sometimes	Usually	Usually	Sometimes	Usually	Usually	Sometimes	Usually	Croatia	51000	Doctor	Female
118244501605	449482920	2023-02-15 10:35:58	2023-02-15 10:40:50	161.53.104.53					>20	Usually	Sometimes	Sometimes	Sometimes	Usually	Sometimes	Sometimes	Sometimes	Always	Rarely	Usually	Usually	Sometimes	Usually	Rarely	Usually	Sometimes	Usually	Sometimes	Always	Usually	Sometimes	Usually	Usually	Usually	Sometimes	Rarely	Usually	Sometimes	Always	Usually	Usually	Sometimes	Usually	Sometimes	Usually	Croatia	10000	Dr	M
118244498504	449482920	2023-02-15 10:32:04	2023-02-15 10:36:25	80.233.37.109					5-10	Sometimes	Usually	Usually	Sometimes	Usually	Rarely	Usually	Sometimes	Usually	Rarely	Sometimes	Usually	Sometimes	Sometimes	Never	Sometimes	Never	Rarely	Usually	Usually	Sometimes	Usually	Always	Sometimes	Rarely	Sometimes	Never	Rarely	Always	Sometimes	Usually	Always	Usually	Usually	Rarely	Usually	Ireland	Galway	Doctor	Male
118244495602	449482920	2023-02-15 10:24:05	2023-02-15 10:31:34	172.224.228.16					5-10	Rarely	Usually	Sometimes	Always	Sometimes	Usually	Sometimes	Never	Rarely	Never	Never	Sometimes	Never	Sometimes	Always	Sometimes	Rarely	Rarely	Always	Never	Never	Rarely	Sometimes	Usually	Never	Never	Never	Rarely	Never	Never	Never	Never	Always	Rarely	Sometimes	Sometimes	MALAYSIA	30450	PARAMEDIC	FEMALE
118244494481	449482920	2023-02-15 10:24:57	2023-02-15 10:29:31	86.33.86.55					5-10	Never	Rarely	Rarely	Rarely	Rarely	Sometimes	Sometimes	Rarely	Usually	Rarely	Rarely	Usually	Never	Rarely	Always	Never	Rarely	Rarely	Usually	Rarely	Rarely	Sometimes	Sometimes	Never	Never	Never	Never	Rarely	Usually	Never	Rarely	Rarely	Usually	Sometimes	Usually	Never	Croatia	51000	Doctor	Female
118244493471	449482920	2023-02-15 10:22:19	2023-02-15 10:27:24	115.164.90.243					5-10	Sometimes	Sometimes	Usually	Always	Rarely	Rarely	Never	Rarely	Rarely	Never	Sometimes	Rarely	Never	Never	Always	Rarely	Never	Rarely	Sometimes	Usually	Rarely	Always	Rarely	Never	Never	Never	Never	Sometimes	Always	Sometimes	Rarely	Usually	Always	Usually	Sometimes	Sometimes	Malaysia	31400	Doctor	Female
118244479070	449482920	2023-02-15 09:55:22	2023-02-15 09:59:36	78.2.59.22					>10	Usually	Usually	Always	Always	Always	Always	Always	Always	Always	Always	Usually	Always	Always	I don't know	Sometimes	Always	Always	Always	Sometimes	Usually	Usually	Usually	Usually	Always	Always	Always	Always	Always	Rarely	Always	Usually	Usually	Rarely	Always	Rarely	Always	Croatia	31000	doctor	f
118244477482	449482920	2023-02-15 09:52:17	2023-02-15 09:56:33	141.8.21.6					<5	Always	Sometimes	Usually	Usually	Usually	Usually	Usually	Sometimes	Sometimes	Rarely	Usually	Rarely	Sometimes	Usually	Usually	Sometimes	Rarely	Rarely	Sometimes	Always	Sometimes	Sometimes	Always	Sometimes	Usually	Sometimes	Rarely	Rarely	Usually	Sometimes	Sometimes	Always	Always	Usually	Sometimes	Usually	Malta	MSD2090	Doctor	Female
118244477217	449482920	2023-02-15 09:49:34	2023-02-15 09:56:04	46.188.156.250					5-10	Rarely	Sometimes	Sometimes	Always	Usually	Sometimes	Sometimes	Rarely	Always	Rarely	Usually	Usually	Rarely	Always	Usually	Always	Always	Never	Sometimes	Usually	Usually	Never	Rarely	Never	Usually	Never	Never	Never	Usually	Rarely	Sometimes	Sometimes	Always	Usually	Sometimes	Always	Croatia	10090	Doctor	Female
118244477215	449482920	2023-02-15 09:52:02	2023-02-15 09:56:03	95.168.105.15					<5	Always	Always	Always	Always	Always	Rarely	Usually	Usually	Always	Always	Usually	Always	Usually	Usually	Sometimes	Usually	Always	Usually	Rarely	Always	Usually	Rarely	Usually	Always	Always	Usually	Sometimes	I don't know	Sometimes	Sometimes	Always	Always	Rarely	Always	Rarely	Always	Croatia	51000	Doctor	Female
118244476730	449482920	2023-02-15 09:48:17	2023-02-15 09:55:12	46.188.162.88					5-10	Usually	Rarely	Usually	Always	Usually	Sometimes	Usually	Sometimes	Always	Never	Rarely	Sometimes	Rarely	Rarely	Usually	Rarely	Sometimes	Rarely	Sometimes	Always	Usually	Sometimes	Always	Always	Sometimes	Rarely	Usually	Sometimes	Always	Usually	Usually	Usually	Sometimes	Usually	Sometimes	Usually	Croatia	51000	Doctor	Female
118244474802	449482920	2023-02-15 09:41:24	2023-02-15 09:51:27	46.188.179.0					<5	Rarely	Sometimes	Rarely	Usually	Rarely	Sometimes	Sometimes	Rarely	Sometimes	Rarely	Rarely	Rarely	Rarely	Rarely	Usually	Sometimes	Rarely	Rarely	Sometimes	Usually	Sometimes	Usually	Usually	Sometimes	Rarely	Sometimes	I don't know	Rarely	Usually	I don't know	Sometimes	Usually	Rarely	Usually	Rarely	Usually	Croatia	33000	Doctor	Female
118244473726	449482920	2023-02-15 09:43:26	2023-02-15 09:49:16	95.168.105.12					>10	Never	Never	Never	Rarely	Rarely	Rarely	Never	Never	Sometimes	Never	Rarely	Usually	Never	Usually	Usually	Sometimes	Rarely	Never	Always	Usually	Sometimes	Rarely	Always	Sometimes	Sometimes	Never	Never	Never	Always	Sometimes	Never	Usually	Usually	Usually	Sometimes	Sometimes	Croatia	10000	Doctor	Female
118244463897	449482920	2023-02-15 09:23:53	2023-02-15 09:30:24	84.27.93.37					>10	Usually	Sometimes	I don't know	Usually	Usually	Usually	I don't know	Usually	Sometimes	Sometimes	Usually	Always	Sometimes	Usually	Sometimes	Sometimes	Rarely	Rarely	Sometimes	Usually	Usually	Rarely	Sometimes	Usually	Always	Rarely	Rarely	Usually	Sometimes	Sometimes	Sometimes	Sometimes	Usually	Always	Rarely	Usually	The netherlqnds	2512	Doctor	Female
118244446160	449482920	2023-02-15 08:48:20	2023-02-15 08:54:32	77.242.94.35					<5	Sometimes	Usually	Usually	Usually	Always	Usually	Usually	Usually	Usually	Usually	Usually	Usually	Usually	Always	Sometimes	Usually	Usually	Usually	Always	Always	Usually	Sometimes	Sometimes	Usually	Usually	Usually	Usually	Sometimes	Usually	Sometimes	Usually	Always	Sometimes	Usually	Sometimes	Usually	czech republic	77200	doctor	male
118244443476	449482920	2023-02-15 08:43:02	2023-02-15 08:48:35	137.191.237.229					>20	Usually	Usually	Usually	Usually	Usually	Usually	Usually	Usually	Usually	Never	Usually	Always	Never	Sometimes	Sometimes	Usually	Rarely	Rarely	Sometimes	Always	Always	Sometimes	Usually	Usually	Usually	Never	Sometimes	Rarely	Usually	Always	Always	Always	Usually	Usually	Rarely	Usually	Ireland	D4	Doctor	MAle
118244339893	449482920	2023-02-15 04:49:14	2023-02-15 04:53:22	34.87.130.122					>10	Usually	Usually	Usually	Usually	Usually	Sometimes	Sometimes	Sometimes	Usually	Sometimes	Usually	Always	Sometimes	Usually	Sometimes	Sometimes	Usually	Sometimes	Sometimes	Usually	Usually	Rarely	Sometimes	Sometimes	Sometimes	Sometimes	Rarely	Sometimes	Sometimes	Usually	Usually	Usually	Sometimes	Usually	Sometimes	Usually	Singapore	119074	Doctor	Male
118244326339	449482920	2023-02-15 04:15:21	2023-02-15 04:24:26	116.87.61.179					>20	Always	Usually	Sometimes	Always	Usually	Usually	Usually	Sometimes	Usually	Rarely	Usually	Always	Rarely	Usually	Sometimes	Usually	Sometimes	Sometimes	Sometimes	Always	Usually	Rarely	Sometimes	Usually	Sometimes	Rarely	Rarely	Usually	Usually	Usually	Usually	Usually	Sometimes	Usually	Sometimes	Sometimes	Singapore	169608	Doctor	Male
118244306472	449482920	2023-02-15 03:39:08	2023-02-15 03:43:19	180.190.117.94					<5	Sometimes	Always	Usually	Always	Usually	Sometimes	Usually	Sometimes	Usually	Sometimes	Usually	Always	Sometimes	Sometimes	Always	Usually	Usually	Usually	Usually	Always	Always	Rarely	Sometimes	Usually	Usually	Sometimes	Usually	I don't know	Usually	Always	Always	Always	Sometimes	Always	Rarely	Always	Philippines	1218	Doctor	Female
118244299637	449482920	2023-02-15 03:19:53	2023-02-15 03:29:38	112.206.240.146					>10	Sometimes	Rarely	Usually	Always	Sometimes	Sometimes	Usually	Rarely	Sometimes	Sometimes	Sometimes	Sometimes	Rarely	Sometimes	Sometimes	Sometimes	Sometimes	Usually	Sometimes	Always	Always	Sometimes	Sometimes	Rarely	Sometimes	Rarely	Never	Rarely	Always	Rarely	Always	Always	Sometimes	Always	Sometimes	Sometimes	Philippines	1742	Doctor	Female
118244272661	449482920	2023-02-15 02:31:57	2023-02-15 02:38:46	183.171.185.227					>10	Sometimes	Rarely	Usually	Always	Sometimes	Sometimes	Rarely	Rarely	Sometimes	Sometimes	Sometimes	Sometimes	Rarely	Never	Usually	Sometimes	Rarely	Rarely	Sometimes	Always	Usually	Usually	Usually	Sometimes	Usually	Rarely	Rarely	Sometimes	Always	Rarely	Sometimes	Usually	Usually	Sometimes	Sometimes	Usually	Malaysia	43800	Doctor	Female
118244252137	449482920	2023-02-15 01:57:39	2023-02-15 02:02:55	42.153.135.73					>10	Sometimes	Sometimes	Usually	Always	Usually	Rarely	Rarely	Rarely	Sometimes	Rarely	Rarely	Rarely	Never	Sometimes	Always	Usually	Rarely	Sometimes	Usually	Usually	Sometimes	Sometimes	Sometimes	Usually	Rarely	Never	Never	Sometimes	Always	Never	Rarely	Sometimes	Always	Usually	Sometimes	Usually	MALAYSIA	96000	Doctor	Female
118244164303	449482920	2023-02-14 23:28:48	2023-02-14 23:35:22	84.203.148.217					>20	Sometimes	Usually	Usually	Always	Sometimes	Sometimes	Usually	Rarely	Usually	Sometimes	Sometimes	Rarely	Rarely	Sometimes	Usually	Sometimes	Sometimes	Sometimes	Usually	Sometimes	Sometimes	Sometimes	Always	Usually	Sometimes	Rarely	Rarely	Sometimes	Always	Rarely	Sometimes	Usually	Usually	Usually	Sometimes	Sometimes	ireland	A92	Doctor	Male
118244105597	449482920	2023-02-14 22:18:59	2023-02-14 22:23:15	137.191.241.9					>20	Always	Usually	Usually	Usually	Usually	Usually	Usually	Usually	Always	Usually	Usually	Always	Sometimes	Usually	Sometimes	Sometimes	Sometimes	Usually	Rarely	Usually	Usually	Sometimes	Usually	Usually	Usually	Usually	Usually	Usually	Sometimes	Usually	Usually	Usually	Always	Usually	Sometimes	Usually	Ireland	D15	Dr	Female
118244095797	449482920	2023-02-14 19:54:48	2023-02-14 22:10:50	37.228.255.127					5-10	Always	Usually	Always	Sometimes	Sometimes	Usually	Sometimes	Sometimes	Usually	Rarely	Usually	Always	Rarely	Rarely	Sometimes	Sometimes	Usually	Usually	Usually	Always	Usually	Sometimes	Usually	Usually	Sometimes	Rarely	Rarely	Usually	Sometimes	Sometimes	Usually	Usually	Sometimes	Usually	Rarely	Usually	Ireland	D15 X40D	Doctor	Male
118244011111	449482920	2023-02-14 20:25:12	2023-02-14 20:30:24	80.233.42.152					5-10	Sometimes	Sometimes	Rarely	Usually	Rarely	Rarely	Rarely	Never	Sometimes	Never	Sometimes	Sometimes	Never	Never	Always	Usually	Rarely	Rarely	Always	Sometimes	Rarely	Usually	Always	Usually	Rarely	Never	Never	Rarely	Always	Never	Rarely	Rarely	Always	Usually	Sometimes	Sometimes	Ireland	N	Doctor	Female
118244009116	449482920	2023-02-14 20:18:34	2023-02-14 20:28:12	194.53.89.10					>20	Usually	Usually	Usually	Usually	Usually	Usually	Usually	Usually	Usually	Usually	Usually	Always	Usually	Always	Sometimes	Usually	Usually	Sometimes	Sometimes	Always	Usually	Rarely	Sometimes	Usually	Always	Usually	Usually	Sometimes	Sometimes	Usually	Usually	Always	Usually	Usually	Sometimes	Usually	Netherlands	5022GC	Doctor	female
118243974779	449482920	2023-02-14 19:49:17	2023-02-14 19:52:47	37.228.233.5					5-10	Usually	Sometimes	Usually	Usually	Usually	Sometimes	Sometimes	Rarely	Usually	Never	Rarely	Usually	Never	Sometimes	Always	Rarely	Rarely	Never	Always	Always	Usually	Usually	Always	Usually	Rarely	Never	Never	Rarely	Always	Rarely	Sometimes	Sometimes	Always	Usually	Usually	Sometimes	Ireland	Dublin 2	Doctor	Male
118243951351	449482920	2023-02-14 19:15:45	2023-02-14 19:27:48	86.42.201.20					5-10	Rarely	Usually	Sometimes	Usually	Sometimes	Sometimes	Sometimes	Rarely	Usually	Rarely	Sometimes	Always	Never	Rarely	Always	Sometimes	Never	Rarely	Always	Sometimes	Sometimes	Always	Always	Sometimes	Usually	Never	Sometimes	Never	Usually	Rarely	Sometimes	Sometimes	Usually	Usually	Rarely	Usually	Ireland	X91 ER8E	Doctor	Male
118243908629	449482920	2023-02-14 18:27:51	2023-02-14 18:43:12	137.191.241.9					>20	Sometimes	Sometimes	Usually	Usually	Usually	Usually	Usually	Usually	Usually	Rarely	Sometimes	Usually	Sometimes	Usually	Always	Usually	Sometimes	Sometimes	Usually	Usually	Usually	Usually	Always	Sometimes	Sometimes	Sometimes	Rarely	Usually	Usually	Sometimes	Usually	Usually	Usually	Usually	Always	Usually	Ireland	T12 YE02	Doctor	Male
118243898112	449482920	2023-02-14 18:20:45	2023-02-14 18:31:44	181.118.42.200					<5	I don't know	I don't know	I don't know	I don't know	I don't know	Sometimes	I don't know	Usually	I don't know	Sometimes	Sometimes	Sometimes	Sometimes	Rarely	I don't know	Rarely	I don't know	I don't know	Usually	Sometimes	Sometimes	I don't know	I don't know	Sometimes	I don't know	I don't know	Rarely	I don't know	Sometimes	Usually	Sometimes	Usually	I don't know	I don't know	I don't know	Sometimes	Trinidad and Tobago	00000	Neither	Female
118243765088	449482920	2023-02-14 15:59:12	2023-02-14 16:05:53	212.129.87.14					<5	Usually	Usually	Usually	Usually	Usually	Rarely	Usually	Never	Rarely	Never	Sometimes	Usually	Never	Rarely	Sometimes	Sometimes	Sometimes	Rarely	Usually	Always	Usually	Always	Always	Usually	Sometimes	Never	Never	Sometimes	Always	Never	Sometimes	Always	Usually	Always	Sometimes	Usually	Ireland	Sligo	Doctor	Female
118243760012	449482920	2023-02-14 15:54:52	2023-02-14 16:00:12	137.191.241.9					>20	Rarely	Usually	Sometimes	Usually	Sometimes	Rarely	Rarely	Always	Sometimes	Never	Rarely	Usually	Never	Usually	Sometimes	Rarely	Never	Never	Sometimes	Always	Usually	Usually	Always	Usually	Sometimes	Rarely	Never	Never	Always	Never	Usually	Usually	Always	Usually	Usually	Always	Ireland	T12DC4A	Doctor	Male
118243731378	449482920	2023-02-14 15:24:45	2023-02-14 15:27:03	51.37.87.193					<5	Usually	Sometimes	Sometimes	Usually	Sometimes	Rarely	Sometimes	Sometimes	Usually	Never	Sometimes	Usually	Rarely	Sometimes	Sometimes	Sometimes	Rarely	Never	Usually	Usually	Sometimes	Usually	Always	Sometimes	Rarely	Never	Never	Rarely	Always	Rarely	Sometimes	Sometimes	Usually	Usually	Sometimes	Usually	Ireland	D7	Doctor	Female
118243680714	449482920	2023-02-14 14:17:24	2023-02-14 14:23:19	137.191.241.9					>20	Usually	Sometimes	Usually	Always	Usually	Usually	Usually	Sometimes	Usually	Rarely	Sometimes	Usually	Sometimes	Sometimes	Usually	Usually	Sometimes	Rarely	Sometimes	Sometimes	Sometimes	Sometimes	Sometimes	Sometimes	Sometimes	Sometimes	Rarely	Rarely	Always	Sometimes	Sometimes	Sometimes	Usually	Usually	Sometimes	Usually	Ireland	H71YR71	Doctor	Male
118243659222	449482920	2023-02-14 13:49:37	2023-02-14 13:52:14	89.19.88.116					<5	Rarely	I don't know	Sometimes	Usually	Sometimes	Sometimes	Rarely	Sometimes	Usually	Rarely	Usually	Usually	Rarely	Sometimes	Usually	Sometimes	Rarely	Rarely	Sometimes	Always	Sometimes	Rarely	Usually	Usually	Sometimes	Rarely	Rarely	Rarely	Usually	Rarely	Usually	Usually	Usually	Usually	Sometimes	Usually	Ireland	NA	Doctor	Female
118243652785	449482920	2023-02-14 13:36:15	2023-02-14 13:40:41	80.233.51.139					>10	Sometimes	Sometimes	Rarely	Sometimes	Rarely	Rarely	Never	Rarely	Sometimes	Never	Sometimes	Sometimes	Never	Rarely	Always	Rarely	Never	Never	Usually	Sometimes	Sometimes	Sometimes	Always	Rarely	Rarely	Never	Never	Never	Usually	Never	Rarely	Rarely	Usually	Usually	Sometimes	Usually	Ireland	Dublin	Doctor	Female
118243644292	449482920	2023-02-14 13:14:35	2023-02-14 13:24:56	193.120.43.70					>10	Usually	I don't know	Always	Usually	Usually	Sometimes	Sometimes	Rarely	Usually	Rarely	Sometimes	Usually	Rarely	Sometimes	Usually	Usually	Sometimes	Rarely	Sometimes	Usually	Sometimes	Sometimes	Always	Always	Rarely	Rarely	Never	Usually	Usually	Rarely	Usually	Usually	Usually	Usually	Sometimes	Usually	Ireland	Dublin 24	Doctor	Male
118243629943	449482920	2023-02-14 12:55:31	2023-02-14 12:59:45	89.19.88.53					<5	Always	I don't know	Always	Always	Always	Rarely	Always	Sometimes	Usually	Rarely	Sometimes	Always	Never	Never	Sometimes	Always	Rarely	Rarely	Usually	Always	Usually	Always	Always	Usually	Usually	I don't know	Rarely	I don't know	Usually	Rarely	Usually	Always	Usually	Usually	Sometimes	Usually	Ireland	CHB	Doctor	F
118243627759	449482920	2023-02-14 12:52:31	2023-02-14 12:55:26	78.19.57.247					5-10	Sometimes	Usually	Usually	Sometimes	Sometimes	Sometimes	Sometimes	Rarely	Sometimes	Rarely	Sometimes	Sometimes	Rarely	Rarely	Usually	Rarely	Rarely	Rarely	Always	Sometimes	Sometimes	Usually	Always	Sometimes	Rarely	Rarely	Rarely	Rarely	Usually	Rarely	Rarely	Sometimes	Usually	Sometimes	Sometimes	Sometimes	Ireland	Dublin	Doctor	Male
118243625479	449482920	2023-02-14 12:47:17	2023-02-14 12:50:42	37.228.214.246					5-10	Rarely	Rarely	Sometimes	Always	Sometimes	Sometimes	Rarely	Rarely	Sometimes	Never	Sometimes	Usually	Rarely	Never	Sometimes	Rarely	Never	Rarely	Sometimes	Usually	Usually	Rarely	Never	Rarely	Usually	Rarely	Rarely	Never	Usually	Sometimes	Sometimes	Always	Usually	Usually	Sometimes	Sometimes	Ireland	Dublin	Doctor	Female
118243624714	449482920	2023-02-14 12:46:25	2023-02-14 12:49:06	1.145.105.129					>10	Sometimes	Rarely	Always	Always	Sometimes	Sometimes	Usually	Rarely	Usually	Never	Rarely	Always	Rarely	Sometimes	Usually	Always	Sometimes	Rarely	Always	Always	Usually	Never	Sometimes	Always	Sometimes	Rarely	Rarely	Rarely	Always	Usually	Usually	Always	Always	Always	Sometimes	Sometimes	Australia	NSW	Doctor	Female
118243601873	449482920	2023-02-14 11:15:50	2023-02-14 11:58:40	104.28.130.42					5-10	Usually	Usually	Always	Sometimes	Always	Usually	Rarely	Rarely	Usually	Rarely	Usually	Usually	Usually	Usually	Rarely	Rarely	Rarely	Rarely	Sometimes	Usually	Usually	Rarely	Always	Sometimes	Sometimes	Usually	Rarely	Never	Sometimes	Usually	Usually	Usually	Sometimes	Usually	Sometimes	Sometimes	Hungary	1082	Doctor	Male
118243600983	449482920	2023-02-14 11:52:09	2023-02-14 11:56:35	14.192.212.90					>10	Rarely	Sometimes	Rarely	Sometimes	Rarely	Always	Sometimes	Sometimes	Sometimes	Rarely	Usually	Usually	Never	Never	Always	Rarely	Rarely	Rarely	Always	Rarely	Usually	Sometimes	Always	Never	Rarely	Never	Never	Rarely	Rarely	Usually	Rarely	Usually	Always	Usually	Always	Sometimes	Malaysia	85000	doctor	female
118243590813	449482920	2023-02-14 11:26:34	2023-02-14 11:34:19	193.224.51.24					>20	Always	Usually	Usually	Usually	Always	Usually	Sometimes	I don't know	Sometimes	Sometimes	Usually	Always	Usually	Sometimes	Rarely	Always	Always	Sometimes	Rarely	Always	Usually	Never	Sometimes	Usually	Usually	Usually	Usually	I don't know	Sometimes	Usually	Usually	Always	Rarely	Usually	Rarely	Usually	Hungary	1089	Doctor	Maledr
118243590028	449482920	2023-02-14 11:32:15	2023-02-14 11:32:45	145.22.254.25					>20	Always	Always	Always	Usually	Always	Always	Usually	Sometimes	Always	Usually	Usually	Always	Usually	Usually	Never	Usually	Usually	Sometimes	Rarely	Always	Usually	Never	Usually	Sometimes	Usually	Usually	Sometimes	Usually	Sometimes	Usually	Usually	Always	Rarely	Usually	Sometimes	Always	Netherlands	3318 AT	Doctor	Male
118243581277	449482920	2023-02-14 09:52:58	2023-02-14 11:13:10	102.177.71.254					<5	Sometimes	Sometimes	Always	Always	Always	Always	Rarely	Usually	Usually	Usually	Usually	Usually	Usually	Rarely	Sometimes	Sometimes	Always	Usually	Sometimes	Always	Always	Sometimes	Always	Usually	Usually	Rarely	Sometimes	Sometimes	Usually	Sometimes	Usually	Usually	Sometimes	Usually	Rarely	Sometimes	South Africa	3201	Doctor	Female
118243526540	449482920	2023-02-14 09:05:29	2023-02-14 09:11:36	188.60.150.211					5-10	Usually	Always	Usually	Always	Usually	Sometimes	Sometimes	Rarely	Always	Sometimes	Usually	Always	Sometimes	Usually	Rarely	Rarely	Rarely	Sometimes	Sometimes	Always	Usually	Sometimes	Always	Sometimes	Always	Sometimes	Usually	Usually	Rarely	Usually	Always	Always	Always	Always	Sometimes	Usually	Switzerland	3010	doctor	female
118243489008	449482920	2023-02-14 07:25:11	2023-02-14 07:28:50	102.65.69.215					>10	Sometimes	I don't know	Usually	Usually	Usually	Usually	Usually	Usually	Usually	Usually	Usually	Usually	Sometimes	Usually	Always	Sometimes	Sometimes	Sometimes	Sometimes	Usually	Sometimes	Sometimes	Usually	Sometimes	Usually	Rarely	Sometimes	Rarely	Rarely	Usually	Usually	Usually	Rarely	Usually	Sometimes	Usually	South Africa	1449	Doctor	Male
118243476848	449482920	2023-02-14 06:48:05	2023-02-14 06:54:56	109.115.83.78					>10	Sometimes	Sometimes	Rarely	Never	Rarely	Sometimes	Rarely	Sometimes	Always	Usually	Sometimes	Rarely	Usually	Rarely	Usually	Never	Rarely	Never	Sometimes	Usually	Usually	Always	Always	Always	Usually	Sometimes	Rarely	Rarely	Rarely	Always	Usually	Usually	Usually	Usually	Sometimes	Usually	Italy	39012	Doctor	Male
118243458587	449482920	2023-02-14 05:56:48	2023-02-14 06:02:30	60.52.80.161					>10	Never	Sometimes	Usually	Always	Sometimes	Sometimes	Always	Sometimes	Sometimes	Never	Never	Never	Never	Never	Always	Sometimes	Never	Never	Always	I don't know	Usually	Always	Always	Always	Rarely	Never	Never	Never	Always	Never	Never	Never	Always	Always	Sometimes	Sometimes	Malaysia	32040	Doctor	Male
118243426290	449482920	2023-02-14 04:29:56	2023-02-14 04:39:14	165.73.13.65					<5	Sometimes	Usually	Usually	Always	Usually	Sometimes	Sometimes	Rarely	Sometimes	Rarely	Sometimes	Rarely	Rarely	Sometimes	Always	Usually	Rarely	Rarely	Usually	Always	Sometimes	Usually	Usually	Sometimes	Rarely	Never	Rarely	Sometimes	Usually	Usually	Rarely	Usually	Always	Usually	Rarely	Usually	South Africa	3610	Doctor	Female
118243385228	449482920	2023-02-14 03:06:58	2023-02-14 03:14:16	58.177.71.230					>20	Always	Usually	Usually	Always	Usually	Always	Always	Usually	Always	Sometimes	Usually	Always	Sometimes	Rarely	Sometimes	Usually	Usually	Sometimes	Rarely	Always	Sometimes	Rarely	Sometimes	Sometimes	Usually	Rarely	Rarely	Usually	Usually	Sometimes	Sometimes	Usually	Sometimes	Sometimes	Rarely	Sometimes	Hong Kong	Hong Kong	Doctor	Male
118243375504	449482920	2023-02-14 02:53:33	2023-02-14 02:55:55	99.251.246.48					<5	Sometimes	Sometimes	Sometimes	Usually	Rarely	Usually	Usually	Usually	Always	Sometimes	Sometimes	Usually	Sometimes	Usually	Rarely	Usually	Usually	Sometimes	Usually	Always	Usually	Rarely	Rarely	Usually	Usually	Sometimes	Sometimes	Usually	Rarely	Always	Usually	Usually	Sometimes	Usually	Rarely	Usually	Canada	K8V3X3	Doctor	Female
118243363861	449482920	2023-02-14 02:16:16	2023-02-14 02:33:38	197.47.242.169					>10	Sometimes	Sometimes	Usually	Usually	Sometimes	Usually	Usually	Sometimes	Usually	Sometimes	Rarely	Sometimes	Sometimes	Sometimes	Sometimes	Sometimes	Sometimes	Sometimes	Rarely	Always	Sometimes	Rarely	Always	Usually	Sometimes	Sometimes	Rarely	Sometimes	Usually	Sometimes	Sometimes	Usually	Usually	Usually	Usually	Usually	EGYPT	I DONT KNOW	DOCTOR	MALE
118243349015	449482920	2023-02-14 02:03:39	2023-02-14 02:07:56	24.89.21.122					>10	Usually	Sometimes	Usually	Always	Sometimes	Usually	Usually	Sometimes	Usually	Sometimes	Sometimes	Always	Rarely	Sometimes	Rarely	Usually	Usually	Rarely	Rarely	Always	Usually	Rarely	Usually	Sometimes	Sometimes	Rarely	Rarely	Sometimes	Sometimes	Usually	Usually	Sometimes	Sometimes	Usually	Sometimes	Usually	USA	.	Doctor - M.D.	female
118243340893	449482920	2023-02-14 01:46:58	2023-02-14 01:53:50	190.58.13.0					5-10	Sometimes	Usually	Sometimes	Always	Sometimes	Sometimes	Rarely	Sometimes	Rarely	Sometimes	Sometimes	Sometimes	Sometimes	Rarely	Usually	Sometimes	Sometimes	Sometimes	Sometimes	Usually	Sometimes	Sometimes	Sometimes	Sometimes	Sometimes	Rarely	Rarely	Rarely	Rarely	Rarely	Sometimes	Sometimes	Sometimes	Sometimes	Sometimes	Sometimes	trinidad	000	doctor	female
118243327884	449482920	2023-02-14 01:25:42	2023-02-14 01:30:20	183.171.184.171					>10	Usually	Rarely	Usually	Always	Sometimes	Usually	Sometimes	Sometimes	Rarely	Never	Rarely	Rarely	Never	Sometimes	Usually	Usually	Usually	Rarely	Sometimes	Always	Always	Never	Sometimes	Sometimes	Usually	Never	Never	Usually	Always	Rarely	Sometimes	Always	Usually	Usually	Sometimes	Sometimes	Malaysia	62250	Doctor	Female
118243309221	449482920	2023-02-14 00:53:23	2023-02-14 00:59:37	77.173.35.204					5-10	Sometimes	Usually	Sometimes	Always	Usually	Always	Usually	Usually	Always	Usually	Always	Always	Usually	Usually	Sometimes	Sometimes	Sometimes	Sometimes	Sometimes	Always	Usually	Never	Usually	Always	Usually	Usually	Usually	Sometimes	Rarely	Usually	Usually	Sometimes	Sometimes	Usually	Sometimes	Usually	The Netherlands	2562	Emergency Physician	Male
118243292882	449482920	2023-02-14 00:26:48	2023-02-14 00:33:23	102.213.64.56					>10	Sometimes	Rarely	Sometimes	Always	Rarely	Sometimes	Usually	Usually	Always	Usually	Sometimes	Always	Sometimes	Sometimes	Usually	Usually	Sometimes	Usually	Usually	Always	Sometimes	Never	I don't know	Rarely	Sometimes	Usually	Rarely	Usually	Sometimes	Sometimes	Usually	Sometimes	Usually	Rarely	Rarely	Sometimes	South Africa	Na	Nurse	Female
118243289151	449482920	2023-02-14 00:19:53	2023-02-14 00:27:24	194.53.89.11					5-10	Usually	Sometimes	Sometimes	Usually	Sometimes	Usually	Sometimes	Rarely	Usually	Sometimes	Usually	Always	Rarely	Sometimes	Usually	Usually	Rarely	Rarely	Sometimes	Usually	Usually	Sometimes	Usually	Rarely	Sometimes	Sometimes	Usually	Rarely	Sometimes	Usually	Usually	Usually	Sometimes	Usually	Sometimes	Usually	The Netherlands	5022	Doctor	Male
118243262246	449482920	2023-02-13 23:39:26	2023-02-13 23:46:46	129.94.228.217					>10	Rarely	Usually	Sometimes	Usually	Sometimes	Usually	Sometimes	Rarely	Usually	Rarely	Rarely	Usually	Rarely	Rarely	Sometimes	Usually	Rarely	Rarely	Usually	Usually	Always	Rarely	Always	Usually	Sometimes	Rarely	Never	Rarely	Always	Usually	Sometimes	Sometimes	Usually	Always	Sometimes	Always	Australia	2000	Nurse	Male
118243250939	449482920	2023-02-13 23:24:10	2023-02-13 23:31:27	129.222.80.24					>10	Usually	Usually	Usually	Always	Always	Usually	Always	Usually	Always	Usually	Usually	Usually	Sometimes	Usually	Usually	Always	Usually	Usually	Sometimes	Usually	Usually	Sometimes	Sometimes	Usually	Sometimes	Sometimes	Sometimes	Usually	Usually	Usually	Usually	Usually	Sometimes	Usually	Sometimes	Always	South Africa	2196	Doctor	Female
118243249848	449482920	2023-02-13 23:24:36	2023-02-13 23:30:08	108.49.237.74					>10	Sometimes	Sometimes	Sometimes	Usually	Usually	Sometimes	Rarely	Never	Usually	Never	Rarely	Sometimes	Rarely	Rarely	Always	Sometimes	Rarely	Never	Always	Sometimes	Sometimes	Sometimes	Sometimes	Sometimes	Never	Never	Never	Sometimes	Always	Sometimes	Rarely	Sometimes	Always	Usually	Sometimes	Sometimes	United States	02115	Doctor	Male
118243230340	449482920	2023-02-13 21:04:50	2023-02-13 23:04:48	80.113.200.135					>20	Usually	Usually	Usually	Always	Sometimes	Usually	Sometimes	Usually	Always	Usually	Usually	Always	Usually	Sometimes	Sometimes	Usually	Usually	Sometimes	Rarely	Always	Always	Rarely	Sometimes	Usually	Usually	Sometimes	Sometimes	Always	Sometimes	Always	Usually	Usually	Sometimes	Usually	Sometimes	Usually	Netherlands	5500	doctor	female
118243213103	449482920	2023-02-13 22:32:42	2023-02-13 22:41:16	49.145.42.56					5-10	Usually	Always	Always	Usually	Always	Usually	Always	Always	Usually	Usually	Usually	Usually	Usually	Sometimes	Usually	Usually	Always	Usually	Usually	Always	Always	Sometimes	Rarely	Always	Always	Usually	Sometimes	Usually	Usually	Usually	Always	Always	Usually	Always	Rarely	Always	Philippines	6130	Doctor	Male
118243210413	449482920	2023-02-13 22:29:20	2023-02-13 22:38:32	24.15.2.5					>10	Usually	Sometimes	Usually	Always	Usually	Sometimes	Always	Usually	Usually	Rarely	Usually	Usually	Rarely	Rarely	Sometimes	Sometimes	Usually	Sometimes	Sometimes	Usually	Usually	Sometimes	Sometimes	Usually	Sometimes	Sometimes	Rarely	Rarely	Usually	Sometimes	Usually	Usually	Usually	Usually	Sometimes	Usually	United States	60612	Doctor	Male
118243189931	449482920	2023-02-13 22:06:00	2023-02-13 22:11:34	62.194.58.133					>20	Usually	Usually	Usually	Usually	Always	Usually	Usually	Sometimes	Always	Usually	Usually	Always	Usually	Always	Always	Usually	Sometimes	Sometimes	Sometimes	Sometimes	Usually	Rarely	Always	Usually	Sometimes	Usually	Usually	Sometimes	Usually	Usually	Sometimes	Sometimes	Always	Sometimes	Sometimes	Sometimes	netherlands	5022GC	Doctor	Male
118243106599	449482920	2023-02-13 20:29:14	2023-02-13 20:32:31	151.254.146.64					5-10	Usually	Usually	Usually	Always	Always	Usually	Usually	Usually	Usually	Sometimes	Usually	Usually	Usually	Usually	Always	Always	Always	Usually	Sometimes	Always	Usually	Rarely	Rarely	Always	Usually	Sometimes	Usually	Usually	Usually	Usually	Always	Always	Always	Usually	Sometimes	Usually	Pakistan	75200	Doctor	Male
118243082110	449482920	2023-02-13 20:01:34	2023-02-13 20:04:30	74.97.23.175					>10	Sometimes	Sometimes	Sometimes	Usually	Always	Rarely	Sometimes	Sometimes	Usually	Sometimes	Sometimes	Always	Rarely	Sometimes	Usually	Sometimes	Sometimes	Sometimes	Usually	Usually	Sometimes	Rarely	Usually	Sometimes	Rarely	Never	Never	Sometimes	Sometimes	Always	Sometimes	Sometimes	Always	Usually	Sometimes	Sometimes	USA	02818	doctor	Female
118243070394	449482920	2023-02-13 19:33:34	2023-02-13 19:53:25	90.210.141.82					>20	Rarely	Rarely	Never	Sometimes	Sometimes	Rarely	Rarely	Rarely	Sometimes	Rarely	Sometimes	Usually	Rarely	Never	Usually	Rarely	Never	Never	Sometimes	Usually	Usually	Rarely	Usually	Rarely	Rarely	Never	Sometimes	Rarely	Usually	Rarely	Sometimes	Sometimes	Sometimes	Usually	Rarely	Sometimes	United Kingdom	KT1 5LN	Doctor	Male
118243064524	449482920	2023-02-13 19:41:49	2023-02-13 19:47:12	104.58.123.52					>20	Usually	Sometimes	Usually	Always	Usually	Sometimes	Sometimes	Sometimes	Usually	Sometimes	Usually	Always	Sometimes	Always	I don't know	Usually	Sometimes	Sometimes	Sometimes	Always	Usually	Rarely	Rarely	I don't know	Usually	Usually	Rarely	Always	Sometimes	Always	Usually	Sometimes	Sometimes	Usually	Rarely	Usually	USA	53534	DOCTOR	Male
118243046956	449482920	2023-02-13 19:20:30	2023-02-13 19:28:33	181.118.53.142					>10	Rarely	Rarely	Rarely	Sometimes	Rarely	Sometimes	Sometimes	Rarely	Sometimes	Rarely	Sometimes	Sometimes	Rarely	Rarely	Sometimes	Sometimes	Sometimes	Sometimes	Usually	Usually	Usually	Sometimes	Sometimes	Usually	Sometimes	Rarely	Sometimes	Rarely	Sometimes	Usually	Usually	Usually	Usually	Usually	Rarely	Usually	Tto	0000	Rn	F
118243038676	449482920	2023-02-13 19:10:13	2023-02-13 19:20:04	185.52.173.25					<5	Usually	Always	Usually	Usually	Rarely	Rarely	Usually	I don't know	Usually	I don't know	Always	Usually	Rarely	Sometimes	Usually	Usually	Rarely	Sometimes	Rarely	Always	Usually	Rarely	Sometimes	Usually	Usually	Sometimes	Sometimes	I don't know	Sometimes	Usually	Always	Always	Rarely	Usually	Rarely	Usually	Czech republic	50601	Nurse	Male
118243035974	449482920	2023-02-13 19:09:02	2023-02-13 19:17:22	190.6.228.54					5-10	Sometimes	Sometimes	Usually	Sometimes	Sometimes	Sometimes	Rarely	Rarely	Sometimes	Rarely	Sometimes	Usually	Sometimes	Rarely	Sometimes	Rarely	Sometimes	Sometimes	Sometimes	Sometimes	Usually	Always	Always	Rarely	Rarely	Rarely	Rarely	Never	Always	Never	Sometimes	Usually	Always	Usually	Sometimes	Sometimes	Trinidad and Tobago	00000	Doctor	Male
118243030117	449482920	2023-02-13 19:05:46	2023-02-13 19:12:01	190.213.20.95					5-10	Sometimes	Usually	Usually	Sometimes	Usually	Rarely	Sometimes	Sometimes	Sometimes	Rarely	Usually	Sometimes	Never	Rarely	Usually	Usually	Sometimes	Rarely	Sometimes	Usually	Rarely	Usually	Always	Usually	Rarely	Never	Rarely	Sometimes	Always	Rarely	Sometimes	Usually	Always	Usually	Rarely	Sometimes	Trinidad and Tobago	00000	Dr	F
118243013211	449482920	2023-02-13 18:52:13	2023-02-13 18:55:36	109.249.184.142					<5	Always	Sometimes	Usually	Always	Usually	Sometimes	Always	Usually	Sometimes	Rarely	Usually	Always	Rarely	Rarely	Always	Always	Sometimes	Sometimes	Usually	Usually	Sometimes	Rarely	Rarely	Always	Rarely	Never	Never	Usually	Usually	Always	Usually	Usually	Usually	Usually	Usually	Sometimes	United Kingdom	PA2 9PN	Nurse	Female
118242983048	449482920	2023-02-13 18:15:43	2023-02-13 18:22:13	140.228.50.174					>20	Sometimes	Usually	Usually	Always	Usually	Usually	Usually	Usually	Sometimes	Rarely	Sometimes	Sometimes	Rarely	Sometimes	Usually	Usually	Sometimes	Sometimes	Sometimes	Usually	Usually	Rarely	Sometimes	Sometimes	Rarely	Rarely	Rarely	Sometimes	Usually	Sometimes	Usually	Sometimes	Usually	Sometimes	Sometimes	Sometimes	United Kingdom	Se	Doctor	Female
118242965717	449482920	2023-02-13 17:59:06	2023-02-13 18:02:37	144.92.154.84					>10	Always	Always	Usually	Always	Always	Always	Always	Usually	Always	Usually	Usually	Always	Usually	Usually	Usually	Always	Sometimes	Usually	Usually	Usually	Always	Never	Never	Always	Rarely	Rarely	Sometimes	Usually	Sometimes	Never	Usually	Usually	Always	Usually	Sometimes	Usually	Usa	53705	Doctor	Male
118242960370	449482920	2023-02-13 17:53:51	2023-02-13 17:56:50	76.198.159.63					>10	Sometimes	Usually	Usually	Always	Sometimes	Sometimes	Usually	Rarely	Usually	Rarely	Sometimes	Always	Sometimes	Usually	Always	Sometimes	Usually	Sometimes	Sometimes	Usually	Sometimes	Rarely	Rarely	Sometimes	Sometimes	Never	Sometimes	Sometimes	Usually	Usually	Sometimes	Usually	Always	Usually	Sometimes	Sometimes	US	30316	MD	Female
118242954495	449482920	2023-02-13 17:46:38	2023-02-13 17:50:11	104.183.117.113					>10	Usually	Usually	Usually	Always	Sometimes	Usually	Usually	Usually	Usually	Rarely	Sometimes	Always	Sometimes	Usually	Usually	Always	Always	Sometimes	Sometimes	Always	Usually	Usually	Usually	Always	Usually	Sometimes	Rarely	Usually	Sometimes	Always	Sometimes	Sometimes	Sometimes	Sometimes	Sometimes	Sometimes	USA	32827	Doctor	Female
118242949716	449482920	2023-02-13 17:39:52	2023-02-13 17:44:26	71.204.238.141					>20	Usually	Sometimes	Usually	Always	Usually	Sometimes	I don't know	Usually	Usually	Sometimes	Sometimes	Sometimes	Sometimes	Rarely	Always	Rarely	I don't know	Rarely	Sometimes	Usually	Sometimes	Sometimes	Always	Sometimes	Sometimes	Rarely	Sometimes	Usually	Sometimes	Sometimes	Sometimes	Usually	Sometimes	Usually	Sometimes	Rarely	USA	29485	Doctor	Female
118242937623	449482920	2023-02-13 14:33:02	2023-02-13 17:31:45	2.42.111.99					<5	Sometimes	Sometimes	Sometimes	Always	Sometimes	Sometimes	Sometimes	Rarely	Usually	Never	Usually	Usually	Usually	Usually	Always	Rarely	Sometimes	Rarely	Sometimes	Always	Sometimes	Rarely	Never	Usually	Never	Never	Never	I don't know	Always	Never	Rarely	Rarely	Sometimes	Sometimes	Sometimes	Sometimes	Italy	37124	Doctor	Female
118242931463	449482920	2023-02-13 17:21:31	2023-02-13 17:26:57	181.188.118.165					>10	Usually	Sometimes	Sometimes	Usually	Sometimes	Sometimes	Sometimes	Sometimes	Sometimes	Rarely	Sometimes	Usually	Rarely	Never	Usually	Sometimes	Sometimes	Sometimes	Usually	Usually	Usually	Sometimes	Sometimes	Sometimes	Rarely	Rarely	Rarely	Sometimes	Sometimes	Sometimes	Sometimes	Sometimes	Sometimes	Usually	Sometimes	Sometimes	Trinidad & Tobago	450255	Doctor	Male
118242917444	449482920	2023-02-13 17:04:10	2023-02-13 17:09:13	82.184.252.106					>20	Usually	Always	Usually	Always	Always	Usually	Always	Usually	Always	Sometimes	Usually	Always	Usually	Sometimes	Always	Usually	Usually	Sometimes	Rarely	Always	Usually	Rarely	Rarely	Usually	Usually	Sometimes	Rarely	Sometimes	Sometimes	Rarely	Usually	Usually	Usually	Usually	Sometimes	Usually	Belgium	2800	Doctor	female
118242904269	449482920	2023-02-13 16:50:45	2023-02-13 16:54:40	196.24.72.17					<5	Usually	Rarely	Usually	Usually	Usually	Usually	Usually	Rarely	Sometimes	Usually	Sometimes	Sometimes	Sometimes	Sometimes	Rarely	Rarely	Sometimes	Usually	Sometimes	Usually	Sometimes	Always	Always	Sometimes	Sometimes	Rarely	Sometimes	Rarely	Sometimes	Usually	Usually	Usually	Usually	Rarely	Rarely	Rarely	South Africa	6014	Doctor	Male
118242866540	449482920	2023-02-13 16:10:49	2023-02-13 16:15:53	84.216.58.78					>20	Always	Usually	Always	Always	Usually	Always	Always	Usually	Always	Always	Usually	Usually	Sometimes	Usually	Rarely	Usually	Sometimes	Rarely	Rarely	Always	Usually	Rarely	Always	Usually	Sometimes	Rarely	Rarely	Sometimes	Sometimes	Usually	Sometimes	Sometimes	Usually	Usually	Sometimes	Usually	Sweden	22185	Doctor	Male
118242821921	449482920	2023-02-13 15:19:07	2023-02-13 15:31:51	161.0.250.187					>10	Usually	Rarely	Usually	Usually	Sometimes	Usually	Rarely	Usually	Usually	Never	Sometimes	Usually	Never	Sometimes	Sometimes	Sometimes	Always	Sometimes	Rarely	Always	Sometimes	Sometimes	Usually	Always	Sometimes	Sometimes	Sometimes	Rarely	Usually	Sometimes	Always	Sometimes	Sometimes	Sometimes	Rarely	Sometimes	Trinidad and Tobago	0000	Nurse	Female
118242813924	449482920	2023-02-13 15:13:59	2023-02-13 15:23:01	110.238.49.30					>10	Sometimes	Usually	Always	Usually	Always	Always	Usually	Rarely	Usually	Usually	Usually	Always	Usually	Usually	Always	Always	Usually	Usually	Rarely	Always	Usually	Rarely	Usually	Always	I don't know	Usually	Sometimes	Rarely	Sometimes	Usually	Usually	Rarely	Usually	Usually	Sometimes	Always	Yemen	Head of the ED	Doctor	Male
118242808557	449482920	2023-02-13 15:02:56	2023-02-13 15:17:16	183.171.75.49					<5	Always	Sometimes	Sometimes	Usually	Sometimes	Rarely	Usually	I don't know	Usually	Rarely	Rarely	Never	Never	Never	Sometimes	Rarely	Never	Rarely	Always	Always	Usually	Sometimes	Sometimes	Usually	I don't know	Never	Never	Rarely	Never	Never	Rarely	Usually	Always	Always	Sometimes	Sometimes	Malaysia	83000	Doctor	Female
118242799549	449482920	2023-02-12 21:46:31	2023-02-13 15:07:46	92.40.218.241					5-10	Usually	Usually	Always	Always	Usually	Usually	Always	Rarely	Usually	Sometimes	Usually	Always	Sometimes	Usually	Usually	Usually	Usually	Sometimes	Usually	Usually	Usually	Rarely	Rarely	Usually	Sometimes	Never	Rarely	Rarely	Usually	Usually	Usually	I don't know	Sometimes	Always	Rarely	Usually	United London	E1	Doctor	Female
118242799057	449482920	2023-02-13 14:52:14	2023-02-13 15:07:14	105.179.10.6					5-10	Sometimes	Sometimes	Sometimes	Sometimes	Sometimes	Sometimes	Sometimes	Sometimes	Usually	Rarely	Rarely	Sometimes	Sometimes	Never	Sometimes	Sometimes	Sometimes	Sometimes	Always	Always	Usually	Never	Never	Sometimes	Sometimes	Never	Rarely	Rarely	Usually	Usually	Rarely	Usually	Always	Sometimes	Sometimes	Sometimes	Rwanda	Po box 6260	Doctor	Male
118242797905	449482920	2023-02-13 15:02:31	2023-02-13 15:05:57	27.125.249.147					>10	Sometimes	Usually	Usually	Always	Sometimes	Always	I don't know	Sometimes	Sometimes	Never	Rarely	Usually	Never	Rarely	Usually	Usually	Never	Never	Sometimes	Always	Usually	Usually	Always	Usually	Usually	Never	Never	Sometimes	Usually	Rarely	Sometimes	Always	Sometimes	Usually	Sometimes	Usually	Malaysia	70450	Doctor	Male
118242791128	449482920	2023-02-13 14:54:28	2023-02-13 14:58:19	181.118.53.138					5-10	Rarely	Rarely	Rarely	Sometimes	Usually	Usually	Never	Never	Usually	Sometimes	Rarely	Usually	Rarely	Never	Usually	Rarely	Never	Rarely	Always	Always	Usually	Usually	Always	Usually	Never	Rarely	Rarely	Rarely	Always	Never	Rarely	Never	Always	Always	Rarely	Usually	Trinidad	Eastern	Doctor	Female
118242783109	449482920	2023-02-13 14:42:35	2023-02-13 14:48:47	196.41.10.220					<5	Sometimes	Rarely	Usually	Rarely	Usually	Sometimes	Rarely	Never	Usually	Sometimes	Usually	Never	Sometimes	Sometimes	Rarely	Rarely	I don't know	Sometimes	Sometimes	Always	Usually	Rarely	Sometimes	Sometimes	Usually	Rarely	Usually	I don't know	Sometimes	Rarely	Usually	Usually	Usually	Sometimes	Sometimes	Sometimes	South africa	5247	Doctor	Female
118242760311	449482920	2023-02-13 14:09:53	2023-02-13 14:45:59	190.213.89.41					5-10	Sometimes	Sometimes	Sometimes	Always	Usually	Sometimes	Usually	Rarely	Rarely	Rarely	Usually	Sometimes	Never	Never	Always	Usually	Rarely	Sometimes	Always	Usually	Sometimes	Usually	Always	Sometimes	Never	Never	Never	Sometimes	Always	Usually	Rarely	Rarely	Always	Usually	Sometimes	Usually	Trinidad and Tobago	310239	Doctor	Female
118242775363	449482920	2023-02-13 14:34:25	2023-02-13 14:39:03	102.182.88.39					>20	Sometimes	Sometimes	Usually	Usually	Sometimes	Sometimes	Sometimes	Rarely	Usually	Rarely	Sometimes	Usually	Sometimes	Sometimes	Usually	Sometimes	Sometimes	Rarely	Sometimes	Sometimes	Sometimes	Usually	Usually	Usually	Sometimes	Never	Never	Sometimes	Sometimes	Rarely	Sometimes	Sometimes	Sometimes	Usually	Sometimes	Sometimes	South Africa	2000	Doctor	Male
118242774673	449482920	2023-02-13 14:33:02	2023-02-13 14:38:10	2.42.111.99					<5	Sometimes	Sometimes	Sometimes	Always	Sometimes	Sometimes	Sometimes	Rarely	Usually	Never	Usually	Usually	Usually	Usually	Always	Rarely	Sometimes	Rarely	Sometimes	Always	Sometimes	Rarely	Never	Usually	Never	Never	Never	I don't know	Always	Never	Rarely	Rarely	Sometimes	Sometimes	Sometimes	Sometimes	Italy	37124	Doctor	Female
118242774642	449482920	2023-02-13 14:21:13	2023-02-13 14:38:08	152.58.197.72					<5	Usually	Usually	Always	Always	Always	Usually	Usually	Usually	Always	Always	Usually	Usually	Sometimes	Always	Always	Usually	Usually	Usually	Never	Always	Always	Rarely	Never	Usually	I don't know	Rarely	Usually	Sometimes	Sometimes	Usually	Always	Usually	Sometimes	Always	Never	Always	India	500028	Doctor	Female
118242763970	449482920	2023-02-13 13:43:52	2023-02-13 14:24:12	113.211.209.128					5-10	Sometimes	Usually	Usually	Always	Sometimes	Usually	Always	Usually	Usually	Rarely	Sometimes	Always	Sometimes	Rarely	Sometimes	Usually	Sometimes	Sometimes	Usually	Always	Sometimes	Usually	Always	Sometimes	Sometimes	Never	Never	Sometimes	Always	Sometimes	Usually	Always	Always	Always	Rarely	Usually	Malaysia	41200	Doctor	Female
118242761347	449482920	2023-02-13 14:02:23	2023-02-13 14:20:51	102.22.153.105					<5	Always	Sometimes	Sometimes	Usually	Sometimes	Usually	Always	Rarely	Sometimes	Sometimes	Sometimes	Usually	Rarely	Sometimes	Sometimes	Sometimes	Always	Usually	Usually	Always	Usually	Always	Always	Usually	Sometimes	Rarely	Rarely	Usually	Sometimes	Sometimes	Always	Always	Sometimes	Always	Sometimes	Sometimes	Rwanda	250	Doctor	Male
118242752089	449482920	2023-02-13 14:05:16	2023-02-13 14:08:42	113.210.102.30					>10	Rarely	Usually	Always	Always	Usually	Always	Always	Always	Always	Never	Rarely	Always	Never	Never	Always	Sometimes	Sometimes	Sometimes	Always	Always	Always	Always	Always	Always	Sometimes	Never	Never	Rarely	Always	Always	I don't know	Always	Always	Always	Rarely	Usually	Malaysia	50586	Doctor	Female
118242750483	449482920	2023-02-13 14:01:57	2023-02-13 14:06:41	170.84.9.123					>10	Never	Never	Sometimes	Always	Sometimes	Never	Sometimes	Never	Sometimes	Never	Never	Always	Never	Never	Always	Never	Never	Never	Always	Never	Sometimes	Sometimes	Always	Sometimes	Never	Never	Never	Never	Always	Never	Never	Never	Always	Never	Always	Never	Trinidad and Tobago	45xxxx	Doctor	Female
118242747468	449482920	2023-02-13 13:57:14	2023-02-13 14:02:47	102.223.228.1					>10	I don't know	Sometimes	Sometimes	Sometimes	Never	Rarely	Rarely	Sometimes	Usually	Sometimes	I don't know	Usually	Rarely	Usually	Usually	Sometimes	Sometimes	Sometimes	Sometimes	Always	Usually	Always	Sometimes	Sometimes	Sometimes	Rarely	Sometimes	Rarely	Sometimes	Usually	Usually	Sometimes	Sometimes	Usually	Sometimes	Usually	South Africa	9300	Nurse	Female
118242735684	449482920	2023-02-13 13:34:31	2023-02-13 13:46:42	183.171.184.245					>20	Sometimes	Rarely	Sometimes	Sometimes	Rarely	Rarely	Sometimes	Never	Sometimes	Never	Never	Sometimes	Never	Sometimes	Sometimes	Rarely	Never	Never	Usually	I don't know	Usually	Sometimes	Always	Rarely	Rarely	Never	Never	Rarely	Always	Rarely	Never	Rarely	Always	Sometimes	Always	Rarely	Malaysia	47000	Doctor	Female
118242733588	449482920	2023-02-13 13:37:50	2023-02-13 13:43:53	183.171.184.188					>10	Sometimes	Rarely	Sometimes	Always	Sometimes	Sometimes	Sometimes	Rarely	Usually	Usually	Usually	Always	Rarely	Rarely	Always	Usually	Rarely	Rarely	Sometimes	Always	Sometimes	Rarely	Usually	Rarely	Usually	Rarely	Rarely	Rarely	Always	Sometimes	Sometimes	Always	Always	Usually	Usually	Sometimes	Malaysia	62250	Doctor	Female
118242731002	449482920	2023-02-13 13:35:18	2023-02-13 13:40:24	136.144.17.71					>10	Sometimes	Never	Rarely	Always	Usually	Rarely	Sometimes	Never	Rarely	Rarely	Never	Never	Never	Sometimes	Usually	Rarely	Never	Never	Always	Rarely	Never	Always	Always	Rarely	Never	Never	Rarely	Rarely	Usually	Rarely	Never	Rarely	Always	Rarely	Sometimes	Rarely	South Africa	6001	Doctor	Male
118242730531	449482920	2023-02-13 13:25:25	2023-02-13 13:39:47	190.58.21.12					>10	Rarely	Rarely	Usually	Usually	Always	Sometimes	Usually	Rarely	Sometimes	Sometimes	Rarely	Sometimes	Never	Never	Always	Sometimes	Never	Rarely	Always	Usually	Usually	Usually	Always	Rarely	Rarely	Never	Rarely	Never	Always	Rarely	Rarely	Rarely	Always	Sometimes	Rarely	Rarely	TRINIDAD AND TOBAGO	00000	Doctor	Male
118242728251	449482920	2023-02-13 13:33:05	2023-02-13 13:36:49	202.186.167.136					>10	Rarely	Rarely	Sometimes	Always	Sometimes	Always	Rarely	Usually	Sometimes	Usually	Usually	Usually	Sometimes	Usually	Always	Usually	Never	Rarely	Always	Always	Always	Rarely	Rarely	Always	Rarely	Rarely	Rarely	Always	Usually	Always	Sometimes	Always	Always	Always	Sometimes	Usually	Malaysia	42300	Doctor	Male
118242728060	449482920	2023-02-13 13:24:54	2023-02-13 13:36:34	194.53.89.11					<5	Sometimes	Usually	Usually	Usually	Sometimes	Usually	Sometimes	Sometimes	Usually	Usually	Usually	Usually	Sometimes	Rarely	Usually	Usually	Sometimes	Sometimes	Rarely	Always	Usually	Rarely	Always	Sometimes	Usually	Sometimes	Always	Rarely	Sometimes	Usually	Usually	Usually	Sometimes	Usually	Rarely	Usually	The Netherlands	5022GC	Doctor	Female
118242717754	449482920	2023-02-13 13:17:01	2023-02-13 13:24:01	115.164.220.153					>10	Never	Sometimes	Always	Always	Usually	Sometimes	Always	Rarely	Usually	Rarely	Never	Never	Never	Rarely	Always	Always	Rarely	Never	Always	Always	Usually	Sometimes	Always	Always	Usually	Never	Never	Never	Always	Rarely	Sometimes	Sometimes	Always	Usually	Sometimes	Usually	Malaysia	41000	Doctor	Female
118242715680	449482920	2023-02-13 13:15:52	2023-02-13 13:20:36	14.192.213.115					>10	Always	Sometimes	Usually	Usually	Sometimes	Sometimes	Sometimes	Rarely	Usually	Never	Sometimes	Usually	Never	Never	Always	Usually	Rarely	Never	Sometimes	Always	Usually	Always	Always	Sometimes	Rarely	Never	Never	Usually	Always	Usually	Rarely	Always	Always	Usually	Rarely	Sometimes	MALAYSIA	40170	DOCTOR	MALE
118242707810	449482920	2023-02-13 13:04:13	2023-02-13 13:09:11	190.83.228.69					5-10	Rarely	Rarely	Sometimes	Sometimes	Sometimes	Sometimes	Sometimes	Rarely	Rarely	Sometimes	Sometimes	Usually	Rarely	Rarely	Usually	Rarely	Rarely	Rarely	Usually	Sometimes	Sometimes	Sometimes	Always	Rarely	Rarely	Never	Never	Never	Always	Rarely	Rarely	Sometimes	Sometimes	Sometimes	Rarely	Sometimes	Trinidad and Tobago	Na	Doctor	Female
118242707199	449482920	2023-02-13 12:58:17	2023-02-13 13:07:51	180.75.235.73					>10	Sometimes	Usually	Usually	Always	Sometimes	Usually	Always	Rarely	Usually	Rarely	Usually	Usually	Sometimes	Rarely	Sometimes	Rarely	Sometimes	Sometimes	Sometimes	Always	Usually	Always	Sometimes	Sometimes	Rarely	Rarely	Rarely	Usually	Always	Rarely	Sometimes	Sometimes	Always	Usually	Sometimes	Sometimes	Malaysia	25100	Doctor	Male
118242705988	449482920	2023-02-13 13:00:43	2023-02-13 13:06:03	186.96.208.133					5-10	Rarely	Sometimes	Usually	Always	Sometimes	Usually	Rarely	Never	Sometimes	Never	Usually	Sometimes	Never	Rarely	Sometimes	Never	Never	Never	Always	Rarely	Sometimes	Rarely	Always	Rarely	Never	Rarely	Never	Never	Always	Rarely	Never	Never	Rarely	Usually	Rarely	Usually	Trinidad	868	Doctor	Female
118242705577	449482920	2023-02-13 12:59:26	2023-02-13 13:05:29	42.190.214.5					5-10	Sometimes	Sometimes	Rarely	Usually	Sometimes	Rarely	Sometimes	Rarely	Sometimes	Rarely	Sometimes	Usually	Rarely	Rarely	Always	Sometimes	Rarely	Rarely	Always	Usually	Usually	Sometimes	Always	Sometimes	Sometimes	Never	Never	Sometimes	Always	Sometimes	Rarely	Sometimes	Sometimes	Sometimes	Sometimes	Rarely	Malaysia	31350	Doctor	Male
118242702393	449482920	2023-02-13 12:55:42	2023-02-13 13:00:25	136.158.70.102					>10	Rarely	Rarely	Usually	Always	Sometimes	Sometimes	Usually	Usually	Always	Sometimes	Usually	Usually	Rarely	Usually	Sometimes	Always	Usually	Always	Sometimes	Always	Always	Sometimes	Sometimes	Sometimes	Rarely	Rarely	Rarely	Rarely	Usually	Usually	Sometimes	Usually	Sometimes	Usually	Rarely	Usually	Philippines	4311	Doctor	Female
118242700051	449482920	2023-02-13 12:32:39	2023-02-13 12:56:49	202.186.81.5					5-10	Sometimes	Sometimes	Sometimes	Always	Sometimes	Sometimes	Sometimes	Rarely	Sometimes	Rarely	Sometimes	Usually	Rarely	Never	Sometimes	Sometimes	Sometimes	Never	Sometimes	Usually	Sometimes	Usually	Always	Rarely	Sometimes	Never	Never	Sometimes	Always	Never	Sometimes	Sometimes	Usually	Sometimes	Usually	Sometimes	Malaysia	43000	Doctor	Female
118242698168	449482920	2023-02-13 12:50:12	2023-02-13 12:53:33	181.118.42.24					>10	Sometimes	I don't know	Usually	Always	Usually	Sometimes	Sometimes	Sometimes	Sometimes	Rarely	Sometimes	Usually	Rarely	Rarely	Usually	Rarely	Never	Sometimes	Usually	Always	Usually	Usually	Always	Sometimes	Sometimes	Rarely	Never	Never	Sometimes	Rarely	Sometimes	Sometimes	Usually	Sometimes	Sometimes	Sometimes	Trinidad	N/a	Doctor	Female
118242694104	449482920	2023-02-13 12:42:05	2023-02-13 12:46:49	161.142.151.94					5-10	Rarely	Sometimes	Usually	Usually	Usually	Sometimes	Always	Sometimes	Sometimes	Rarely	Rarely	Usually	Never	Never	Always	Rarely	Rarely	Rarely	Usually	Always	Usually	Always	Always	Sometimes	Rarely	Never	Rarely	Sometimes	Always	Rarely	Rarely	Usually	Always	Usually	Always	Usually	Malaysia	47301	Doctor	Female
118242686644	449482920	2023-02-13 12:28:27	2023-02-13 12:35:04	137.186.18.144					>20	Always	Sometimes	Usually	Always	Always	Always	Always	Sometimes	Always	Never	Usually	Always	Never	Rarely	Sometimes	Always	Rarely	Rarely	Sometimes	Always	Rarely	Usually	Always	Sometimes	Sometimes	Never	Never	Usually	Always	Never	Sometimes	Sometimes	Sometimes	Usually	Rarely	Always	Canada	B3H 3A7	MD	Female
118242685053	449482920	2023-02-13 12:28:37	2023-02-13 12:32:32	219.78.131.217					>20	Always	Usually	Always	Always	Usually	Usually	Usually	Usually	Always	Usually	Usually	Always	Sometimes	Usually	Sometimes	Usually	Always	Usually	Sometimes	Usually	Usually	Rarely	Sometimes	Usually	Sometimes	Sometimes	Usually	Usually	Usually	Always	Usually	Usually	Sometimes	Usually	Rarely	Usually	Hong Kong	Chief of Service	Doctor	Male
118242625062	449482920	2023-02-13 10:38:14	2023-02-13 10:43:32	180.216.202.182					>20	Sometimes	Sometimes	Always	Always	Sometimes	Usually	Usually	Sometimes	Usually	Sometimes	Sometimes	Usually	Sometimes	Sometimes	Usually	Always	Sometimes	Sometimes	Usually	Always	Usually	Sometimes	Sometimes	Usually	Usually	Sometimes	Usually	Usually	Usually	Usually	Always	Sometimes	Usually	Usually	Usually	Usually	Australia	4033	Nurse	Female
118242592629	449482920	2023-02-13 09:34:01	2023-02-13 09:43:07	160.218.105.222					<5	Usually	Always	Always	Always	Usually	Usually	Always	Usually	Always	Always	Usually	I don't know	I don't know	Always	Sometimes	Always	Usually	Usually	Never	Always	Always	Rarely	Sometimes	Always	Always	Always	Usually	Rarely	Always	Always	Always	Always	I don't know	Always	Never	Always	ČR	ER	Doctor	Female
118242581314	449482920	2023-02-13 09:18:08	2023-02-13 09:22:01	106.196.27.143					<5	Usually	Usually	Usually	Usually	Usually	Usually	Usually	Usually	Usually	Usually	Usually	Usually	Usually	Usually	Usually	Usually	Usually	Usually	Usually	Usually	Usually	Usually	Usually	Usually	Usually	Usually	Sometimes	Sometimes	Sometimes	Sometimes	Sometimes	Sometimes	Sometimes	Sometimes	Rarely	Usually	India	560066	Doctor	Male
118242557163	449482920	2023-02-13 08:30:42	2023-02-13 08:36:27	217.138.116.244					>10	Sometimes	Rarely	Always	Usually	Usually	Sometimes	Usually	Sometimes	Always	Usually	Sometimes	Sometimes	Never	I don't know	Usually	Rarely	Rarely	Rarely	Usually	Always	Usually	Sometimes	Sometimes	Sometimes	Rarely	Rarely	Rarely	Rarely	Usually	Rarely	Usually	Always	Usually	Usually	Sometimes	Usually	Papua New Guinea	225	Doctor	Female
118242541229	449482920	2023-02-13 08:00:50	2023-02-13 08:08:13	193.166.253.150					>20	Always	Usually	Always	Usually	Usually	Usually	Always	Usually	Usually	Sometimes	Usually	Usually	Rarely	Rarely	Always	Usually	Rarely	Rarely	Sometimes	Always	Usually	Rarely	Sometimes	Usually	Usually	Always	Rarely	Usually	Usually	Usually	Sometimes	Usually	Usually	Usually	Sometimes	Usually	Finland	00330	doctor	female
118242521946	449482920	2023-02-13 06:58:07	2023-02-13 07:25:37	45.162.225.122					5-10	Sometimes	Usually	Usually	Sometimes	Sometimes	Sometimes	Sometimes	Sometimes	Usually	Rarely	Sometimes	Always	Sometimes	Rarely	Usually	Sometimes	Usually	Sometimes	Usually	Always	Usually	Sometimes	Always	Rarely	Sometimes	Rarely	Never	Sometimes	Always	Sometimes	Sometimes	Usually	Usually	Usually	Usually	Sometimes	Chile	9251521	Doctor	Female
118242518475	449482920	2023-02-13 07:09:40	2023-02-13 07:15:25	117.98.10.157					>10	Always	Always	Always	Always	Always	Always	Always	Always	Always	Usually	Always	Always	Usually	Always	Rarely	Usually	Always	Rarely	Rarely	Always	Always	Never	Sometimes	Always	Usually	Rarely	Usually	Always	Sometimes	Usually	Always	Always	Sometimes	Always	Rarely	Always	India	500034	Doctor	Male
118242502834	449482920	2023-02-13 06:22:08	2023-02-13 06:29:17	103.157.186.188					<5	Rarely	Usually	Always	Always	Always	Sometimes	Always	Always	Always	Always	Sometimes	Rarely	Sometimes	Always	Sometimes	Always	Always	Always	Never	Always	Always	Never	Never	Always	Always	Always	Always	Sometimes	Rarely	Always	Always	Usually	Usually	Usually	Never	Always	India	410209	Emergency Medicine Physician	Female
118242496689	449482920	2023-02-13 06:07:29	2023-02-13 06:10:35	49.205.251.47					5-10	Always	I don't know	Always	Always	Always	Sometimes	Always	Always	Always	Always	Always	Always	Always	Always	Always	Always	Always	Always	Sometimes	Always	Always	Sometimes	Sometimes	Always	Always	Sometimes	Always	Always	Always	Always	I don't know	Always	Always	Always	Always	Always	India	500048	Doctor	Female
118242447388	449482920	2023-02-13 03:32:35	2023-02-13 03:50:50	223.76.245.218					>20	Usually	Usually	Usually	Always	Usually	Usually	Always	Usually	Always	Usually	Usually	Always	Usually	Always	Sometimes	Usually	Usually	Sometimes	Sometimes	Usually	Rarely	Sometimes	Sometimes	Usually	Sometimes	Sometimes	Sometimes	Usually	Sometimes	Usually	Usually	Usually	Sometimes	Usually	Rarely	Always	China	430060	Doctor	female
118242316025	449482920	2023-02-12 19:33:16	2023-02-12 19:40:32	84.197.51.127					>10	Usually	Usually	Usually	Usually	Sometimes	Sometimes	Usually	Usually	Usually	Sometimes	Usually	Usually	Rarely	Usually	Sometimes	Sometimes	Sometimes	Sometimes	Rarely	Usually	Usually	Usually	Sometimes	Sometimes	Rarely	Rarely	Sometimes	Sometimes	Usually	Usually	Sometimes	Rarely	Sometimes	Sometimes	Sometimes	Sometimes	belgium	2170	nurse	female
118242310496	449482920	2023-02-12 19:07:11	2023-02-12 19:18:21	193.190.78.54					>10	I don't know	Always	Usually	Usually	Usually	Usually	Usually	Rarely	Always	Rarely	Usually	Sometimes	Never	Always	Usually	Always	Rarely	Rarely	Sometimes	Always	Usually	Never	Never	Always	Usually	Never	Rarely	Usually	Always	Usually	Sometimes	Sometimes	Sometimes	Sometimes	Rarely	Usually	belgium	2170	doctor	male
118242284761	449482920	2023-02-12 17:24:49	2023-02-12 17:42:04	89.219.47.21					>20	Always	Always	Usually	Usually	Always	Always	Always	Rarely	Always	Usually	Usually	Sometimes	Sometimes	Always	Never	Sometimes	Usually	Sometimes	Rarely	Always	Usually	I don't know	Rarely	Always	Usually	Usually	Usually	Sometimes	Usually	Usually	Usually	Usually	Rarely	Usually	Rarely	Usually	Turkey	07059	Doctor	Male
118242254485	449482920	2023-02-12 15:42:59	2023-02-12 15:54:32	185.252.115.61					>20	Always	Rarely	Rarely	Usually	Usually	Usually	Sometimes	Sometimes	Usually	Rarely	Rarely	Usually	Usually	Always	Sometimes	Sometimes	Rarely	Usually	Sometimes	Rarely	Never	Rarely	Sometimes	Sometimes	Rarely	Rarely	Sometimes	Rarely	Never	Usually	Rarely	Never	I don't know	Usually	Never	Usually	turkey	10100	doctor	male
118242196926	449482920	2023-02-12 12:03:18	2023-02-12 12:06:50	204.26.30.8					>10	Rarely	Rarely	Rarely	Usually	Usually	Sometimes	Rarely	Rarely	Usually	Rarely	Rarely	Usually	Rarely	Sometimes	Always	Sometimes	Rarely	Rarely	Sometimes	Usually	Sometimes	Sometimes	Sometimes	Sometimes	Rarely	Rarely	Rarely	Rarely	Usually	Usually	Rarely	Rarely	Always	Sometimes	Sometimes	Sometimes	USA	60201	Doctor	Female
118242094790	449482920	2023-02-12 04:48:34	2023-02-12 05:10:24	186.72.71.31					>20	Usually	Usually	Usually	Usually	Usually	Sometimes	Usually	Sometimes	Usually	Rarely	Sometimes	Sometimes	Sometimes	Rarely	Sometimes	Usually	Sometimes	Rarely	Sometimes	Always	Sometimes	Sometimes	Sometimes	Sometimes	Sometimes	Rarely	Rarely	Rarely	Usually	Sometimes	Rarely	Sometimes	Sometimes	Usually	Sometimes	Sometimes	Panama	081910012	Doctor	Male
118242040183	449482920	2023-02-12 00:22:33	2023-02-12 00:30:30	109.166.133.70					<5	Rarely	Rarely	Rarely	Usually	Rarely	Rarely	Rarely	Rarely	Rarely	Rarely	Rarely	Rarely	Rarely	Never	Always	Never	Never	Never	Usually	Always	Sometimes	Usually	Usually	Usually	Sometimes	Rarely	Rarely	Rarely	Always	Never	Usually	Usually	Always	Always	Sometimes	Usually	Romania	900591	Doctor	Female
118241982593	449482920	2023-02-11 18:37:19	2023-02-11 20:25:05	217.42.152.139					>20	Sometimes	Usually	Always	Usually	Always	Usually	Usually	Sometimes	Usually	Sometimes	Usually	Usually	Sometimes	Sometimes	Sometimes	Usually	Sometimes	Rarely	Usually	Usually	Sometimes	Usually	Sometimes	Usually	Sometimes	Rarely	Rarely	Rarely	Always	Rarely	Sometimes	Sometimes	Always	Usually	Sometimes	Sometimes	Uk	Pl68dh	Doctor	Male
118241948826	449482920	2023-02-11 18:37:19	2023-02-11 18:40:22	217.42.152.139					>20	Sometimes	Usually	Always	Usually	Always	Usually	Usually	Sometimes	Usually	Sometimes	Usually	Usually	Sometimes	Sometimes	Sometimes	Usually	Sometimes	Rarely	Usually	Usually	Sometimes	Usually	Sometimes	Usually	Sometimes	Rarely	Rarely	Rarely	Always	Rarely	Sometimes	Sometimes	Always	Usually	Sometimes	Sometimes	Uk	Pl68dh	Doctor	Male
118241948439	449482920	2023-02-11 18:31:56	2023-02-11 18:39:09	81.129.57.135					5-10	Usually	Sometimes	Usually	Always	Usually	Sometimes	Sometimes	Usually	Sometimes	Sometimes	Usually	Always	Usually	Sometimes	Rarely	Sometimes	Sometimes	Rarely	Sometimes	Always	Usually	I don't know	I don't know	Always	Usually	Rarely	Sometimes	Sometimes	Usually	Sometimes	Usually	Always	Sometimes	Usually	Sometimes	Sometimes	Scotland	Pa	Nurse	Female
118241907764	449482920	2023-02-11 16:40:38	2023-02-11 16:46:09	77.98.170.133					>20	Rarely	Sometimes	Sometimes	Usually	Rarely	Usually	Sometimes	Rarely	Sometimes	Sometimes	Usually	Always	Sometimes	Sometimes	Always	Usually	Rarely	Rarely	Usually	Sometimes	Sometimes	Rarely	Sometimes	Sometimes	Rarely	Sometimes	Sometimes	Usually	Rarely	Usually	Sometimes	Usually	Sometimes	Usually	Rarely	Sometimes	Scotland	PA29PN	Nurse	Female
118241643727	449482920	2023-02-11 02:10:38	2023-02-11 02:13:44	213.13.151.151					>20	Always	Usually	Always	Always	Always	Usually	Always	Usually	Usually	Usually	Usually	Usually	Usually	Sometimes	Always	Usually	Usually	Usually	Sometimes	Always	Usually	Rarely	Rarely	Usually	Always	Usually	Sometimes	Usually	Usually	Usually	Usually	Usually	Usually	Always	Always	Usually	Portugal	1100	Doctor	Female
118241518825	449482920	2023-02-10 22:01:03	2023-02-10 22:09:46	176.204.153.58					>20	Usually	Always	Always	Always	Always	Always	Always	Always	Always	Usually	Always	Always	Usually	Always	Never	Always	Always	Always	Rarely	Always	Always	Never	Never	Always	Always	Usually	Usually	Always	Rarely	Always	Always	Always	Usually	Always	Never	Always	UAE	Dubai	Doctor	Male
118241466444	449482920	2023-02-10 20:50:14	2023-02-10 20:59:41	86.29.53.232					>10	Rarely	Sometimes	Rarely	Usually	Sometimes	Always	Always	Sometimes	Always	Rarely	Sometimes	Usually	Sometimes	Usually	Always	Sometimes	Rarely	Rarely	Always	Always	Usually	Never	I don't know	Usually	Never	Rarely	Rarely	Never	Sometimes	Rarely	Sometimes	Never	Never	Always	Rarely	Usually	UK	PA160XN	Nurse practitioner	Female
118241460495	449482920	2023-02-10 20:46:46	2023-02-10 20:52:01	82.0.74.72					<5	Usually	Sometimes	Always	Always	I don't know	Usually	Always	Always	Always	Usually	Always	Always	I don't know	I don't know	Sometimes	Rarely	Sometimes	Sometimes	Sometimes	Always	Always	I don't know	I don't know	Always	Rarely	Sometimes	Usually	I don't know	I don't know	Usually	Usually	Usually	Usually	Always	Sometimes	Usually	Scotland	PA16	Nurse	female
118241403064	449482920	2023-02-10 19:25:12	2023-02-10 19:43:07	89.205.138.246					<5	Usually	Usually	Usually	Usually	Usually	Usually	Usually	Sometimes	Always	Usually	Usually	Always	Sometimes	Usually	Usually	Usually	Sometimes	Sometimes	Usually	Usually	Usually	Sometimes	Sometimes	Sometimes	Sometimes	Usually	Rarely	Rarely	Sometimes	Usually	Sometimes	Sometimes	Usually	Sometimes	Sometimes	Sometimes	The Netherlands	2512 VA	Doctor	Male
118241394532	449482920	2023-02-10 19:27:58	2023-02-10 19:31:55	109.134.13.84					5-10	Always	Always	Usually	Always	Usually	Always	Usually	Usually	Always	Usually	Usually	Always	Sometimes	Always	Sometimes	Usually	Sometimes	Sometimes	Rarely	Always	Usually	Rarely	Rarely	Usually	Usually	Usually	Sometimes	Usually	Usually	Always	Usually	Always	Usually	Usually	Sometimes	Usually	Belgium	2500	Doctor	Female
118241315446	449482920	2023-02-10 17:55:54	2023-02-10 18:00:24	91.133.74.49					>20	Always	Always	Always	Usually	Always	Usually	Always	Usually	Always	Rarely	Usually	Always	Sometimes	Usually	Rarely	Usually	Sometimes	Rarely	Rarely	Always	Always	Never	Usually	Usually	Always	Sometimes	Usually	Sometimes	Rarely	Usually	Always	Always	Sometimes	Always	Rarely	Always	Austria	1090	Doctor	male
118241271120	449482920	2023-02-10 16:36:53	2023-02-10 17:09:50	46.123.243.228					<5	Sometimes	I don't know	Usually	Usually	Rarely	Usually	Usually	Rarely	Usually	Sometimes	Usually	Usually	Never	Usually	I don't know	Rarely	I don't know	Rarely	Usually	Sometimes	Usually	Usually	Always	Usually	Usually	Never	Rarely	Rarely	Sometimes	Rarely	Usually	Usually	Rarely	Usually	Sometimes	Usually	Slovenia	1000	Doctor	F
118241265786	449482920	2023-02-10 16:58:16	2023-02-10 17:03:43	188.230.241.96					>10	Always	Usually	Usually	Never	Sometimes	Sometimes	Rarely	Never	Always	Sometimes	Sometimes	Always	Rarely	Sometimes	Sometimes	Rarely	Never	Never	Usually	Usually	Usually	Rarely	Rarely	Sometimes	Sometimes	Rarely	Never	Rarely	Usually	Sometimes	Rarely	Usually	Sometimes	Usually	Rarely	Usually	Slovenia	1000	Doctor	Female
118241265027	449482920	2023-02-10 16:48:29	2023-02-10 17:02:49	178.238.60.56					5-10	Rarely	Always	Usually	Rarely	Sometimes	Usually	Sometimes	Sometimes	Always	Usually	Sometimes	Usually	Rarely	Usually	Sometimes	Sometimes	Sometimes	Sometimes	Sometimes	Usually	Always	Sometimes	Sometimes	Sometimes	Usually	Rarely	Rarely	Sometimes	Sometimes	Usually	Usually	Usually	Sometimes	Usually	Sometimes	Usually	Germany	77654	Doctor	Male
118241227723	449482920	2023-02-10 16:12:45	2023-02-10 16:19:51	84.197.187.180					<5	Usually	Usually	Sometimes	Always	Usually	Usually	I don't know	Sometimes	Always	Usually	Usually	Always	Sometimes	Usually	Rarely	Usually	Sometimes	Sometimes	Rarely	Usually	Usually	Rarely	Rarely	Usually	Sometimes	Sometimes	Rarely	Usually	Sometimes	Usually	Usually	Usually	Sometimes	Sometimes	Sometimes	Sometimes	Belgium	2060	Nurse	Female
118241201088	449482920	2023-02-10 15:44:16	2023-02-10 15:48:50	102.66.127.232					5-10	Usually	Always	Usually	Always	Usually	Usually	Usually	Rarely	Always	Usually	Usually	Always	Sometimes	Usually	Rarely	Sometimes	Sometimes	Sometimes	Sometimes	Always	Sometimes	Sometimes	Always	Usually	Sometimes	Sometimes	Rarely	Usually	Sometimes	Always	Sometimes	Usually	Usually	Usually	Sometimes	Usually	Netherlands	1624NP	Doctor	Male
118241199982	449482920	2023-02-10 15:41:42	2023-02-10 15:47:33	139.47.38.119					>20	Rarely	Sometimes	Usually	Usually	Sometimes	Rarely	Usually	Usually	Always	Sometimes	Sometimes	Always	Rarely	Always	Rarely	Usually	Usually	Sometimes	Always	Usually	Usually	Sometimes	Usually	Rarely	Sometimes	Rarely	Rarely	Sometimes	Usually	Rarely	Sometimes	Always	Usually	Sometimes	Usually	Sometimes	Barcelona	08040	Doctor	Female
118241173745	449482920	2023-02-10 14:54:53	2023-02-10 15:15:54	193.77.182.175					>20	Sometimes	Usually	Usually	Rarely	Usually	Usually	Usually	Usually	Always	Rarely	Usually	Always	Rarely	Sometimes	Usually	Rarely	Rarely	Never	Sometimes	Always	Usually	Sometimes	Usually	Sometimes	Rarely	Rarely	Never	Never	Always	Usually	Rarely	Sometimes	Usually	Usually	Sometimes	Usually	slovenia	1000	doctor	female
118241158101	449482920	2023-02-10 14:53:36	2023-02-10 14:59:46	62.220.2.102					>10	Usually	Always	Usually	Sometimes	Usually	Usually	Usually	Usually	Sometimes	Rarely	Usually	Usually	Rarely	Usually	Usually	Usually	Sometimes	Rarely	Rarely	Always	Usually	Usually	Usually	Rarely	Usually	Rarely	Rarely	Rarely	Usually	Sometimes	Usually	Sometimes	Usually	Usually	Sometimes	Sometimes	Germany	12157	doc	f
118241034560	449482920	2023-02-10 11:29:49	2023-02-10 11:34:57	193.206.57.136					>20	Always	Usually	Usually	Always	Usually	Usually	Always	Usually	Always	Usually	Usually	Usually	Usually	Usually	Usually	Usually	Usually	Usually	Sometimes	Always	Usually	Always	Sometimes	Usually	Usually	Sometimes	Usually	Usually	Usually	Sometimes	Usually	Usually	Usually	Usually	Sometimes	Usually	Italy	28100	Doctor	Male
118241025791	449482920	2023-02-10 11:12:37	2023-02-10 11:16:33	37.4.227.98					<5	Usually	Usually	Sometimes	Usually	Always	Rarely	Sometimes	Rarely	Always	Usually	Usually	Always	Usually	Always	Rarely	Sometimes	Sometimes	Usually	Sometimes	Usually	Usually	Rarely	Usually	Usually	Usually	Usually	Sometimes	Always	Sometimes	Usually	Usually	Sometimes	Sometimes	Sometimes	Rarely	Sometimes	Germany	90419	Doctor	Male
118241012149	449482920	2023-02-10 10:39:03	2023-02-10 10:44:52	90.115.1.97					>20	Sometimes	Usually	Always	Always	Usually	Usually	Always	Always	Always	Usually	Usually	Always	Usually	Sometimes	Usually	Sometimes	Usually	Usually	Never	Always	Always	Sometimes	Sometimes	Usually	Sometimes	Sometimes	Sometimes	Sometimes	Always	Usually	Usually	Usually	Usually	Usually	Sometimes	Usually	france	76410	doctor	male
118240981178	449482920	2023-02-10 09:32:06	2023-02-10 09:36:15	84.191.225.224					5-10	Sometimes	Sometimes	Sometimes	Rarely	Rarely	Sometimes	Sometimes	Rarely	Usually	Rarely	Usually	Usually	Rarely	Usually	Usually	Rarely	Sometimes	Rarely	Usually	Usually	Sometimes	Sometimes	Always	Sometimes	Sometimes	Rarely	Rarely	Rarely	Usually	Rarely	Sometimes	Usually	Usually	Usually	Sometimes	Usually	Germany	24	doctor	male
118240978822	449482920	2023-02-10 09:07:31	2023-02-10 09:31:22	193.190.78.54					5-10	Sometimes	Rarely	Usually	Usually	Always	Usually	Usually	Usually	Always	Always	Always	Always	Always	Always	Always	Always	Sometimes	Usually	Sometimes	Always	Always	Rarely	Rarely	Always	Always	Always	Usually	Always	Always	Always	Always	Always	Sometimes	Always	Rarely	Always	belgium	2018	docter	female
118240971343	449482920	2023-02-10 09:08:37	2023-02-10 09:14:00	193.190.78.54					>10	Rarely	Sometimes	Rarely	Usually	Rarely	Sometimes	Usually	Usually	Sometimes	Rarely	Sometimes	Usually	Never	Sometimes	Sometimes	Usually	Rarely	Sometimes	Sometimes	Sometimes	Usually	Usually	Rarely	Sometimes	Rarely	Never	Rarely	Never	Usually	Usually	Sometimes	Rarely	Usually	Sometimes	Sometimes	Never	belgium	2060	nurse	female
118240953958	449482920	2023-02-10 08:26:28	2023-02-10 08:31:56	86.49.244.27					<5	Always	Usually	Always	Sometimes	Usually	Always	Usually	Rarely	Always	Always	Usually	Always	Usually	Always	Rarely	Rarely	I don't know	Sometimes	Rarely	Always	Usually	Never	Usually	Always	Always	Always	Always	I don't know	Rarely	Usually	Always	Always	I don't know	Always	Rarely	Always	Czech Republic	50002	Doctor	Female
118240767659	449482920	2023-02-10 01:32:08	2023-02-10 01:37:13	163.53.144.4					>20	Always	Usually	Always	Always	Always	Usually	Usually	Usually	Always	Usually	Usually	Always	Usually	Usually	Sometimes	Usually	Usually	Usually	Sometimes	Always	Usually	Rarely	Usually	Usually	Usually	Usually	Sometimes	Usually	Sometimes	Usually	Always	Always	Usually	Usually	Rarely	Usually	australia	2450	doctor	male
118240722730	449482920	2023-02-09 23:46:17	2023-02-10 00:18:00	217.253.1.29					5-10	Never	Sometimes	Rarely	Sometimes	Rarely	Sometimes	Usually	Sometimes	Usually	Never	Usually	I don't know	Rarely	Usually	Always	Never	Never	Rarely	Sometimes	Always	Usually	Sometimes	Sometimes	Sometimes	Never	Rarely	Never	Sometimes	Rarely	Usually	Usually	Sometimes	Usually	Usually	Sometimes	Usually	Germany	35043	Doctor	Female
118240645885	449482920	2023-02-09 22:01:55	2023-02-09 22:26:51	185.58.164.47					>10	Sometimes	Sometimes	Usually	Usually	Usually	Sometimes	I don't know	Sometimes	Usually	Rarely	Rarely	Rarely	Never	Rarely	Usually	Usually	Always	Rarely	Usually	Always	Usually	Sometimes	Never	Sometimes	Always	Usually	Sometimes	Usually	Rarely	Rarely	Sometimes	Usually	Usually	Usually	Sometimes	Usually	UK	PA2 9PN	Doctor	Male
118240568494	449482920	2023-02-09 20:50:27	2023-02-09 20:57:24	178.249.209.38					>10	Usually	Always	Usually	Rarely	Usually	Usually	Sometimes	Usually	Always	Usually	Usually	Always	Usually	Always	I don't know	Sometimes	Usually	Sometimes	Sometimes	Always	Usually	Rarely	Usually	Always	Usually	Usually	Sometimes	Rarely	Rarely	Always	Usually	Usually	Sometimes	Usually	Rarely	Usually	Czech Republic	77900	Doc.	Male
118240563220	449482920	2023-02-09 20:47:20	2023-02-09 20:52:23	109.166.137.201					5-10	Usually	Always	Sometimes	Always	Always	Usually	Always	Rarely	Always	Never	Usually	Usually	Never	Usually	Always	Sometimes	Always	Sometimes	Rarely	Never	Always	Sometimes	Sometimes	Always	Usually	Sometimes	Usually	Never	Usually	Usually	Usually	Always	Rarely	Always	Sometimes	Usually	Romania	-	Doc	Other
118240485499	449482920	2023-02-09 19:33:49	2023-02-09 19:37:36	176.78.244.135					<5	Sometimes	Always	Always	Sometimes	Usually	Usually	Sometimes	Rarely	Sometimes	Never	Rarely	Always	Rarely	Always	Always	Usually	Sometimes	Sometimes	Usually	Sometimes	Sometimes	Rarely	Never	Usually	Never	Usually	Rarely	Rarely	Always	Usually	Never	Rarely	Usually	Usually	Sometimes	Sometimes	Portugal	2800	Doctor	Male
118240407280	449482920	2023-02-09 17:40:20	2023-02-09 18:16:01	90.182.243.16					<5	I don't know	Usually	Usually	Always	Usually	Usually	Always	Usually	Always	Usually	Always	Always	Usually	Usually	Rarely	Sometimes	I don't know	Usually	Sometimes	Usually	Sometimes	Rarely	Usually	Usually	Usually	Usually	Sometimes	Usually	Usually	Usually	Usually	I don't know	Sometimes	Usually	Rarely	Usually	Česká republika	77900	Doctor	Male
118240401360	449482920	2023-02-09 18:07:07	2023-02-09 18:10:57	76.49.64.43					>20	Sometimes	Always	Always	Always	Always	Usually	Always	Always	Always	Rarely	Usually	Always	Sometimes	Rarely	Usually	Usually	Sometimes	Rarely	Sometimes	Always	Always	Never	Never	Usually	Usually	Sometimes	Rarely	Sometimes	Always	Always	Always	Always	Usually	Usually	Sometimes	Usually	us	27514	md	f
118240387364	449482920	2023-02-09 17:54:19	2023-02-09 18:01:21	141.224.223.77					>20	Usually	Usually	Usually	Always	Sometimes	Usually	Usually	Usually	Always	Usually	Usually	Usually	Rarely	Sometimes	Sometimes	Usually	Sometimes	Sometimes	Never	Always	Sometimes	Never	Always	Always	Usually	Sometimes	Sometimes	Rarely	Usually	Sometimes	Usually	Usually	Sometimes	Usually	Sometimes	Usually	netherlands	4462ar	doctor	male
118240350015	449482920	2023-02-09 17:19:37	2023-02-09 17:25:04	31.185.185.167					5-10	Usually	I don't know	Always	Usually	Always	Usually	I don't know	Usually	Usually	Rarely	Usually	Usually	Sometimes	Sometimes	Sometimes	Rarely	Rarely	Rarely	Sometimes	Always	Sometimes	Usually	Sometimes	Usually	Sometimes	Rarely	Rarely	Sometimes	Usually	Usually	Usually	Usually	Sometimes	Always	Sometimes	Usually	Scotland	PA2 9PN	Doctor	Female
118240289479	449482920	2023-02-09 16:14:55	2023-02-09 16:19:04	86.169.156.162					5-10	Usually	I don't know	Usually	Sometimes	Always	Sometimes	Sometimes	Rarely	Usually	Sometimes	Usually	Usually	Rarely	Sometimes	Always	Usually	Sometimes	Sometimes	Rarely	Usually	Usually	Rarely	Sometimes	Sometimes	Sometimes	Never	Sometimes	Usually	Usually	Rarely	Usually	Usually	Usually	Usually	Sometimes	Sometimes	UK	PA2	Dr	Female
118240279776	449482920	2023-02-09 16:01:10	2023-02-09 16:08:57	217.196.209.132					<5	Always	Usually	Always	Usually	Always	Sometimes	Usually	Sometimes	Always	Usually	Usually	Usually	Sometimes	Sometimes	Sometimes	Usually	Usually	Sometimes	Rarely	Always	Sometimes	Rarely	Sometimes	Usually	Usually	Usually	Sometimes	Usually	Usually	Sometimes	Usually	Always	Sometimes	Always	Rarely	Usually	Czech Republic	77900	Doctor	Female
118240235225	449482920	2023-02-09 15:23:05	2023-02-09 15:26:17	2.30.235.31					>10	Always	Always	Always	Usually	Always	Always	Usually	Rarely	Usually	Never	Usually	Always	Sometimes	Usually	Always	Rarely	Sometimes	Sometimes	Always	Rarely	Sometimes	Rarely	Rarely	Always	Rarely	Never	Never	Always	Always	Never	Sometimes	Usually	Always	Always	Sometimes	Usually	Scotland	Pa2 9PN	Doctor	Female
118240190244	449482920	2023-02-09 14:27:14	2023-02-09 14:34:19	24.135.28.130					<5	Always	Usually	Always	Usually	Usually	Usually	Usually	Usually	Always	Always	Usually	Usually	Usually	Usually	Sometimes	Usually	Always	Usually	Sometimes	Always	I don't know	Never	Always	Always	Usually	Usually	Usually	Usually	Rarely	Always	Usually	Usually	Sometimes	Usually	Rarely	Usually	Serbia	18000	Doctor	Male
118240185236	449482920	2023-02-09 14:21:24	2023-02-09 14:26:11	95.74.73.195					>20	Usually	Always	Usually	Sometimes	Usually	Sometimes	Usually	Rarely	Usually	Rarely	Usually	Always	Rarely	Sometimes	Usually	Usually	Sometimes	Usually	Rarely	Always	Usually	Usually	Usually	Rarely	Usually	Never	Rarely	Usually	Usually	Rarely	Usually	Usually	Usually	Usually	Rarely	Usually	Italy	24127	Doctor	Male
118240174521	449482920	2023-02-09 14:03:00	2023-02-09 14:09:17	90.214.35.187					>20	Rarely	Always	Usually	Always	Usually	Usually	Usually	Usually	Always	Never	Rarely	Usually	Sometimes	Usually	Always	Usually	Never	Rarely	Usually	Rarely	Usually	Rarely	Rarely	Usually	Never	Rarely	Never	Sometimes	Always	Never	Rarely	Usually	Always	Usually	Usually	Sometimes	England	NG17 4JL	Doctor	Male
118240154466	449482920	2023-02-09 13:33:01	2023-02-09 13:36:13	109.78.77.229					5-10	Never	Never	Rarely	Usually	Rarely	Rarely	Never	Never	Always	Never	Never	Never	Never	Never	Never	Usually	Never	Never	Always	Always	Sometimes	Rarely	Always	Usually	Never	Never	Never	Never	Always	Never	Never	Always	Always	Usually	Usually	Usually	ireland	-	doctor	male
118240148523	449482920	2023-02-09 13:10:33	2023-02-09 13:25:43	193.2.253.62					>20	Usually	Always	Usually	Usually	Usually	Usually	Usually	Sometimes	Always	Sometimes	Usually	Always	Sometimes	Usually	Sometimes	Sometimes	Usually	Rarely	Sometimes	Always	Always	Rarely	Usually	Usually	Sometimes	Rarely	Rarely	Sometimes	Usually	Usually	Sometimes	Usually	Sometimes	Usually	Rarely	Usually	Slovenia	SI 1000	DR	M
118240125096	449482920	2023-02-09 12:32:18	2023-02-09 12:42:38	81.82.86.112					>20	Always	Always	Usually	Always	Always	Usually	Sometimes	Usually	Always	Usually	Sometimes	Always	Usually	Always	Rarely	Usually	Sometimes	Usually	Rarely	Always	Usually	Rarely	Rarely	Always	Usually	Sometimes	Rarely	Rarely	Usually	Always	Always	Always	Rarely	Usually	Never	Usually	Belgium	2060	Nurse	Female
118240115311	449482920	2023-02-09 12:18:28	2023-02-09 12:22:31	188.188.131.16					<5	Always	Usually	Usually	Always	Always	Always	Always	Usually	Always	Always	Usually	Always	Usually	Always	I don't know	Always	Always	Usually	Never	Always	Usually	Rarely	Rarely	Usually	Usually	Rarely	Usually	Sometimes	Usually	Usually	Usually	Always	Always	Always	Rarely	Always	Belgium	2060	Nurse	Make
118240111460	449482920	2023-02-09 12:07:08	2023-02-09 12:14:12	185.50.98.41					>20	Usually	Sometimes	Usually	Always	Usually	Usually	Always	Usually	Always	Usually	Usually	Always	Usually	Rarely	Sometimes	Usually	Sometimes	Rarely	Sometimes	Rarely	Usually	Sometimes	Usually	Always	Rarely	Sometimes	Rarely	I don't know	Usually	Always	Sometimes	Rarely	Sometimes	Sometimes	Rarely	Sometimes	Estonia	no idea	doctor	female
118240098920	449482920	2023-02-09 11:41:48	2023-02-09 11:47:01	195.113.148.241					<5	Sometimes	I don't know	I don't know	Usually	Rarely	Usually	Rarely	Rarely	Always	Usually	Usually	I don't know	Sometimes	Rarely	Sometimes	Usually	Usually	I don't know	Usually	Never	Sometimes	Always	Always	Usually	Rarely	Sometimes	Rarely	Sometimes	Sometimes	Usually	Sometimes	Rarely	I don't know	Usually	I don't know	Usually	czech republic	77900	doctor	male
118240095188	449482920	2023-02-09 11:31:44	2023-02-09 11:38:27	84.199.110.214					>20	Always	Always	Always	Always	Always	Usually	Usually	Always	Always	Usually	Usually	Always	Usually	Usually	Always	Always	Usually	Sometimes	Rarely	Always	Usually	Never	Usually	Usually	Usually	Usually	Sometimes	Usually	Sometimes	Always	Usually	Usually	Rarely	Usually	Rarely	Always	Belgium	9300	Doctor	Male
118240086970	449482920	2023-02-09 11:15:00	2023-02-09 11:19:32	213.161.12.99					>10	Rarely	Rarely	Rarely	Sometimes	Rarely	Sometimes	Never	Usually	Usually	Sometimes	Usually	Usually	Sometimes	Sometimes	I don't know	Rarely	Rarely	Rarely	Usually	Sometimes	Rarely	Usually	Always	Rarely	Rarely	Rarely	Rarely	Rarely	Sometimes	Sometimes	Rarely	Never	Usually	Usually	Sometimes	Sometimes	Slovenia	2000	Doctor	Female
118240085842	449482920	2023-02-09 11:05:39	2023-02-09 11:17:13	151.37.201.180					>20	Always	Always	Always	Sometimes	Sometimes	Usually	Sometimes	Rarely	Usually	Sometimes	Sometimes	Always	Sometimes	Sometimes	Always	Rarely	Rarely	Never	Usually	Always	Always	Sometimes	Always	Always	Sometimes	Sometimes	Usually	Sometimes	Sometimes	Rarely	Usually	Always	Always	Usually	Rarely	Always	Italy	12100	Doctor	Female
118240074986	449482920	2023-02-09 10:47:29	2023-02-09 10:51:34	195.113.148.241					5-10	Usually	Always	Usually	Always	Always	Usually	Usually	Usually	Always	Never	Usually	Always	Usually	Usually	Sometimes	Always	Rarely	Usually	Never	Always	Usually	Never	Sometimes	Usually	Always	Always	Always	Usually	Sometimes	Always	Sometimes	Usually	Sometimes	Always	Rarely	Always	Czech republic	77900	doctor	female
118240072410	449482920	2023-02-09 10:28:14	2023-02-09 10:45:49	94.227.56.250					5-10	Always	Usually	Always	Usually	Always	Always	Sometimes	Sometimes	Always	Usually	Always	Always	Sometimes	Always	Rarely	Usually	Usually	Usually	Never	Always	Always	Never	Rarely	Usually	Always	Sometimes	Usually	Usually	Rarely	Always	Always	Usually	Rarely	Always	Rarely	Always	Belgium	2100	doctor	male
118240053335	449482920	2023-02-09 09:52:39	2023-02-09 10:04:17	86.127.3.154					>10	Sometimes	Always	Always	Usually	Always	Usually	Always	Always	Always	Usually	Usually	Usually	Usually	Rarely	I don't know	Always	Rarely	Usually	Sometimes	Always	Usually	Never	Never	Usually	Usually	Sometimes	Usually	Usually	Always	Usually	Always	Sometimes	Sometimes	Always	Rarely	Usually	Romania	I don't know	Doctor	Female
118240048616	449482920	2023-02-09 09:48:29	2023-02-09 09:53:34	78.63.8.93					<5	Always	Sometimes	Always	Usually	Always	Always	Always	Rarely	Always	Always	Usually	Always	Usually	Sometimes	Sometimes	Rarely	Sometimes	Rarely	Usually	Always	Usually	Sometimes	Usually	Usually	Usually	Sometimes	Usually	Usually	Usually	Usually	Usually	Always	Usually	Usually	Sometimes	Usually	Lithuania	LT50161	EM resident	Male
118240042535	449482920	2023-02-09 09:28:24	2023-02-09 09:39:49	195.113.70.105					<5	Always	Always	Usually	Always	Always	Always	Always	Always	Usually	Usually	Usually	Always	Usually	Always	Sometimes	Always	Usually	Sometimes	Rarely	Usually	Usually	Rarely	Usually	Usually	Usually	Usually	Usually	Usually	Rarely	Always	Usually	Usually	Sometimes	Usually	Rarely	Always	Czech republic	12800	Doctor	Male
118240031420	449482920	2023-02-09 08:59:23	2023-02-09 09:14:37	93.56.14.142					5-10	Sometimes	Rarely	Rarely	Usually	Usually	Sometimes	Usually	Rarely	Usually	Rarely	Rarely	Usually	Never	Rarely	Always	Sometimes	Rarely	Usually	Rarely	Sometimes	Sometimes	Rarely	Usually	Usually	Rarely	Rarely	Rarely	Sometimes	Always	Rarely	Sometimes	Usually	Sometimes	Usually	Sometimes	Usually	italy	Via S. Secondo, 29, 10128 Torino TO	doctor	female
118240023867	449482920	2023-02-09 08:50:37	2023-02-09 08:56:30	77.59.201.162					>20	Usually	Always	Usually	Usually	Sometimes	Usually	Usually	Sometimes	Usually	Sometimes	Usually	Sometimes	Sometimes	Usually	Sometimes	Sometimes	Usually	Sometimes	Sometimes	Always	Usually	Sometimes	Sometimes	Usually	Usually	Sometimes	Sometimes	Sometimes	Sometimes	Usually	Usually	Usually	Sometimes	Usually	Sometimes	Usually	switzerland	8610	doctor	male
118239971789	449482920	2023-02-09 06:35:55	2023-02-09 06:40:59	5.90.163.178					<5	Sometimes	Usually	Rarely	Sometimes	Rarely	Sometimes	Usually	Always	Usually	Sometimes	Usually	Always	Never	Usually	Always	Usually	Usually	Never	Sometimes	Always	Sometimes	Rarely	Usually	Usually	Rarely	Rarely	Never	Usually	Always	Sometimes	Sometimes	Sometimes	Always	Usually	Sometimes	Always	Italy	20121	Doctor	Male
118239908207	449482920	2023-02-09 03:44:21	2023-02-09 03:49:05	14.203.236.70					>20	Usually	Usually	Always	Always	Always	Usually	Sometimes	Sometimes	Always	Rarely	Usually	Always	Sometimes	Usually	Sometimes	Always	Sometimes	Sometimes	Sometimes	Always	Always	Rarely	Usually	Always	Usually	Usually	Rarely	Rarely	Always	Usually	Usually	Sometimes	Always	Usually	Sometimes	Usually	Australia	.	Doctor	F
118239860133	449482920	2023-02-09 01:53:08	2023-02-09 02:00:16	139.47.113.217					>20	Sometimes	Always	Usually	Always	Usually	Always	Usually	Sometimes	Sometimes	Usually	Usually	Usually	Sometimes	Never	Always	Always	Usually	Usually	Sometimes	Usually	Usually	Sometimes	Sometimes	Usually	Usually	Usually	Sometimes	Sometimes	Usually	Usually	Sometimes	Sometimes	Usually	Usually	Usually	Usually	Spain	08024	Doctor	Female
118239828121	449482920	2023-02-09 00:49:21	2023-02-09 00:58:28	188.120.119.153					<5	Sometimes	Usually	Rarely	Usually	Sometimes	Usually	Usually	Rarely	Usually	Usually	Usually	Usually	Sometimes	Sometimes	Sometimes	Sometimes	Sometimes	Rarely	Usually	Always	Rarely	Rarely	Always	Always	Sometimes	Sometimes	Rarely	I don't know	Sometimes	Usually	Usually	Rarely	Sometimes	Usually	Rarely	Usually	Republic of Serbia	18000	Doctor	Female
118239815744	449482920	2023-02-09 00:33:34	2023-02-09 00:36:48	193.190.78.86					>20	Always	Usually	Always	Always	Always	Usually	Always	Always	Always	Sometimes	Usually	Always	Usually	Sometimes	Rarely	Always	Never	Usually	Never	Always	Usually	Never	Always	Always	Usually	Sometimes	Never	Always	Usually	Always	Always	Always	Sometimes	Always	Never	Always	Belgium	2060	Doctor	Male
118239788090	449482920	2023-02-08 23:49:02	2023-02-08 23:53:20	80.14.142.200					>20	Always	Usually	Usually	Always	Always	Usually	Usually	Usually	Usually	Rarely	Usually	Always	Usually	Always	Usually	Usually	Usually	Sometimes	Rarely	Always	Usually	Never	Rarely	Usually	Usually	Sometimes	Sometimes	Always	Sometimes	Usually	Usually	Usually	Sometimes	Always	Sometimes	Always	France	35000	Doctor	Male
118239774417	449482920	2023-02-08 23:28:37	2023-02-08 23:32:42	85.231.79.15					>10	Usually	Usually	Usually	Usually	Usually	Usually	Usually	Usually	Always	Sometimes	Usually	Always	Sometimes	Always	Sometimes	Usually	Usually	Rarely	Sometimes	Usually	Usually	Sometimes	Usually	Usually	Sometimes	Rarely	Rarely	Usually	Sometimes	Sometimes	Usually	Usually	Sometimes	Usually	Sometimes	Sometimes	Sweden	20502	Doctor	Male
118239774119	449482920	2023-02-08 21:05:59	2023-02-08 23:32:15	87.196.81.96					5-10	Rarely	Sometimes	Sometimes	Rarely	Rarely	Rarely	Sometimes	Rarely	Sometimes	Always	Rarely	Rarely	Rarely	Rarely	Always	Rarely	Sometimes	Rarely	Always	Always	Sometimes	Sometimes	Sometimes	Sometimes	Sometimes	Rarely	Rarely	Never	Always	Rarely	Sometimes	Rarely	Always	Sometimes	Sometimes	Sometimes	Portugal	1649-035	Doctor	Female
118239747798	449482920	2023-02-08 22:52:35	2023-02-08 22:55:50	141.8.95.116					>10	Rarely	Sometimes	Usually	Always	Usually	Usually	Sometimes	Rarely	Rarely	Never	Never	Rarely	Never	Rarely	Always	Sometimes	Rarely	Never	Always	Always	Usually	Sometimes	Sometimes	Sometimes	Rarely	Never	Rarely	Sometimes	Always	Sometimes	Sometimes	Always	Always	Usually	Sometimes	Sometimes	Malta	MLT	Doctor	Female
118239739366	449482920	2023-02-08 22:38:15	2023-02-08 22:44:43	185.82.168.10					>20	Rarely	Usually	Rarely	Usually	Rarely	Sometimes	Never	Never	Always	Sometimes	Usually	Always	Never	Never	Always	Never	Never	Never	Usually	Rarely	Sometimes	Usually	Always	Sometimes	Sometimes	Rarely	Sometimes	Never	Usually	Usually	Sometimes	Sometimes	Always	Usually	Sometimes	Sometimes	Italy	41049	Doctor	Male
118239737638	449482920	2023-02-08 22:35:05	2023-02-08 22:42:27	46.123.244.118					5-10	Rarely	Usually	Rarely	Always	Always	Usually	Usually	Usually	Always	Usually	Usually	Usually	Usually	Always	Sometimes	Sometimes	Sometimes	Sometimes	Rarely	Usually	Usually	Never	Usually	Usually	Usually	Usually	Rarely	Never	Sometimes	Usually	Usually	Usually	Never	Always	Rarely	Usually	Slovenia	2000	Doctor	Female
118239695747	449482920	2023-02-08 21:47:24	2023-02-08 21:53:23	87.152.150.5					5-10	Usually	Sometimes	Usually	Sometimes	Sometimes	Sometimes	Usually	Usually	Always	Rarely	Usually	Always	Rarely	Rarely	Sometimes	Usually	Usually	Never	Usually	Sometimes	Rarely	Sometimes	Usually	Usually	Sometimes	Never	Never	Sometimes	Sometimes	Sometimes	Usually	Rarely	Always	Usually	Sometimes	Sometimes	Germany	55131	Doctor	Male
118239617693	449482920	2023-02-08 20:19:50	2023-02-08 20:25:33	2.197.235.151					>20	Usually	Always	Usually	Sometimes	Usually	Usually	Always	Usually	Always	Sometimes	Usually	Always	Never	Sometimes	Always	Sometimes	Sometimes	Sometimes	Usually	Always	Always	Rarely	Always	Always	Rarely	Sometimes	Sometimes	Always	Usually	Sometimes	Sometimes	Sometimes	Sometimes	Sometimes	Rarely	Usually	Italy	33100	Doctor	Male
118239608712	449482920	2023-02-08 20:12:39	2023-02-08 20:16:08	84.224.136.89					>10	Usually	Always	Always	Usually	Usually	Usually	Usually	Usually	Always	Rarely	Usually	Always	Usually	Usually	Rarely	Usually	Usually	Sometimes	Rarely	Always	Always	Rarely	Rarely	Sometimes	Usually	Usually	Rarely	Usually	Always	Usually	Usually	Usually	Sometimes	Usually	Rarely	Usually	Hungary	H-7623	doctor	male
118239589114	449482920	2023-02-08 19:51:30	2023-02-08 19:56:15	142.162.54.191					>10	Sometimes	Usually	Rarely	Sometimes	Sometimes	Usually	Usually	Sometimes	Usually	Rarely	Sometimes	Usually	Rarely	Sometimes	Usually	Sometimes	Sometimes	Sometimes	Usually	Sometimes	Sometimes	Sometimes	Usually	Usually	Usually	Sometimes	Sometimes	Sometimes	Usually	Usually	Sometimes	Usually	Sometimes	Usually	Sometimes	Sometimes	Ireland	——	Doctor	——
118239586592	449482920	2023-02-08 19:48:14	2023-02-08 19:52:57	79.158.174.61					>10	Sometimes	Sometimes	Sometimes	Usually	Sometimes	Usually	Rarely	Sometimes	Usually	Sometimes	Rarely	Usually	Rarely	Never	Always	Sometimes	Rarely	Sometimes	Sometimes	Always	Sometimes	Rarely	Rarely	Sometimes	Sometimes	Rarely	Never	I don't know	Usually	Always	Rarely	Usually	Usually	Usually	Rarely	Usually	Spain	08014	Doctor	Male
118239573783	449482920	2023-02-08 13:37:09	2023-02-08 19:38:39	74.66.103.106					>20	Usually	Usually	Usually	Usually	Always	Usually	Always	Sometimes	Usually	Sometimes	Usually	Usually	Usually	Usually	Rarely	Usually	Always	Sometimes	Rarely	Always	Usually	Rarely	Sometimes	Usually	Usually	Rarely	Rarely	Usually	Sometimes	Usually	Usually	Usually	Sometimes	Usually	Rarely	Usually	USA	11215	Doctor	Male
118239566110	449482920	2023-02-08 19:24:07	2023-02-08 19:31:12	92.99.138.173					>10	Usually	Always	Always	Always	Usually	Usually	Always	Usually	Always	Usually	Always	Always	Never	Usually	Always	Always	Usually	Sometimes	Usually	Always	Sometimes	Rarely	Rarely	Always	Always	Never	Rarely	Usually	Usually	Always	Always	Always	Sometimes	Always	Rarely	Always	United Arab Emirates / AE	3500	Doctor	Male
118239551095	449482920	2023-02-08 19:08:14	2023-02-08 19:13:09	204.13.106.55					>20	Sometimes	Usually	Usually	Usually	Usually	Rarely	Sometimes	Sometimes	Usually	Rarely	Usually	Usually	Rarely	Rarely	Always	Usually	Sometimes	Sometimes	Sometimes	Always	Usually	Usually	Usually	Usually	Usually	Usually	Usually	Sometimes	Sometimes	Usually	Usually	Usually	Usually	Usually	Rarely	Usually	Turks and Caicos	TKCA1ZZ	Doctor	Female
118239546964	449482920	2023-02-08 19:03:14	2023-02-08 19:08:37	193.219.37.59					<5	Sometimes	Sometimes	Usually	Usually	Sometimes	Usually	Usually	Sometimes	Usually	Usually	Usually	Always	Sometimes	Always	Always	Rarely	Usually	Sometimes	Usually	Always	Usually	Usually	Usually	Usually	Usually	Sometimes	Sometimes	Rarely	Sometimes	Sometimes	Sometimes	Always	Usually	Usually	Sometimes	Sometimes	Lithuania	LT50161	Doctor	Female
118239543227	449482920	2023-02-08 18:55:14	2023-02-08 19:04:30	78.96.81.98					5-10	Sometimes	Usually	Always	Always	Usually	Sometimes	Usually	Rarely	Always	Rarely	Usually	Always	Rarely	Rarely	Sometimes	Sometimes	Rarely	Sometimes	Sometimes	Always	Usually	Sometimes	Sometimes	Usually	Usually	Rarely	Never	Rarely	Always	Rarely	Usually	Sometimes	Rarely	Usually	Rarely	Usually	Romania	10825	Doctor	Female
118239541194	449482920	2023-02-08 18:53:26	2023-02-08 19:02:17	81.165.99.244					<5	Usually	Always	Usually	Always	Usually	Sometimes	Usually	Usually	Usually	Sometimes	Usually	Always	Sometimes	Always	Sometimes	Always	I don't know	Rarely	Sometimes	Usually	Usually	Usually	Always	Usually	Sometimes	Rarely	Rarely	Sometimes	Usually	Always	Usually	Sometimes	Usually	Always	Sometimes	Usually	Belgium	2100	Doctor	Male
118239539538	449482920	2023-02-08 18:56:54	2023-02-08 19:01:12	104.28.114.44					<5	Always	I don't know	Usually	Always	Rarely	Always	Always	Sometimes	Always	Always	Always	Always	Always	Always	Never	Never	I don't know	Always	Never	Always	Always	Never	Usually	Never	Always	Always	Usually	Never	Never	Sometimes	Always	Always	Never	Always	Never	Always	Poland	64000	Doctor	Female
118239468965	449482920	2023-02-08 17:37:09	2023-02-08 17:42:44	62.199.125.121					>10	Usually	Always	Sometimes	Always	Usually	Usually	Always	Always	Always	Usually	Usually	Always	Rarely	Usually	Rarely	Usually	Rarely	Rarely	Sometimes	Always	Usually	Rarely	Always	Usually	Always	Sometimes	Rarely	Always	Sometimes	Usually	Usually	Usually	Usually	Usually	Sometimes	Usually	Denmark	6200	Doctor	Male
118239464264	449482920	2023-02-08 17:28:27	2023-02-08 17:37:38	139.47.64.142					>20	Usually	Rarely	Sometimes	Sometimes	Rarely	Rarely	Usually	Rarely	Sometimes	Rarely	Never	Rarely	Rarely	Never	Usually	Sometimes	Rarely	Sometimes	Always	Always	Usually	Sometimes	Usually	Usually	Rarely	Rarely	Rarely	Rarely	Usually	Rarely	Sometimes	Always	Sometimes	Always	Sometimes	Usually	Spain	28016	Doctor	Female
118239458853	449482920	2023-02-08 17:27:21	2023-02-08 17:31:44	86.125.248.144					>20	Sometimes	Usually	Always	Always	Always	Sometimes	Sometimes	Sometimes	Always	Usually	Usually	Usually	Usually	Always	Usually	Usually	Usually	Usually	Sometimes	Always	Always	Rarely	Rarely	Always	Usually	Usually	Sometimes	Sometimes	Sometimes	Usually	Usually	Usually	Sometimes	Usually	Rarely	Always	Romania	30330	Doctor	Male
118239451231	449482920	2023-02-08 17:02:02	2023-02-08 17:23:52	95.74.76.165					5-10	Always	Sometimes	Rarely	Rarely	Rarely	Sometimes	Rarely	Rarely	Usually	Never	Sometimes	Always	Usually	Sometimes	Usually	Sometimes	Never	Rarely	Sometimes	Rarely	Usually	Always	Always	Sometimes	Rarely	Rarely	Never	Rarely	Always	Never	Rarely	Sometimes	Usually	Usually	Sometimes	Usually	Italy	27100	Doctor	Female
118239423878	449482920	2023-02-08 16:50:46	2023-02-08 16:55:36	38.133.219.251					>20	Never	Sometimes	Rarely	Usually	Usually	Always	Rarely	Rarely	Sometimes	Rarely	Rarely	Usually	Sometimes	Rarely	Usually	Sometimes	Sometimes	Sometimes	Usually	Always	Usually	Usually	Rarely	Usually	Usually	Rarely	Rarely	Rarely	Rarely	Sometimes	Usually	Always	Sometimes	Usually	Sometimes	Usually	Mexico	66218	Doctor	Male
118239398918	449482920	2023-02-08 16:25:27	2023-02-08 16:29:21	46.97.176.129					>10	Rarely	Usually	Usually	Always	Always	Usually	I don't know	I don't know	Always	Sometimes	Rarely	Sometimes	Never	Sometimes	Sometimes	Sometimes	Rarely	Rarely	Always	Always	Sometimes	Usually	Usually	Usually	Sometimes	Sometimes	Sometimes	Rarely	Usually	I don't know	Sometimes	Sometimes	Sometimes	Usually	Sometimes	Usually	Romania	200136	Doctor	Male
118239397022	449482920	2023-02-08 16:21:30	2023-02-08 16:27:23	90.90.26.197					5-10	Usually	Usually	Sometimes	Always	Usually	Sometimes	Rarely	Usually	Usually	Usually	Usually	Usually	Rarely	Sometimes	Usually	Always	Sometimes	Rarely	Sometimes	Always	Usually	Rarely	Sometimes	Usually	Sometimes	Rarely	Rarely	Sometimes	Usually	Usually	Usually	Always	Rarely	Always	Rarely	Usually	france	95100	doctor	female
118239376333	449482920	2023-02-08 14:57:34	2023-02-08 16:04:48	93.38.49.49					5-10	Usually	Sometimes	Usually	Sometimes	Sometimes	Usually	Sometimes	Rarely	Usually	Rarely	Sometimes	Usually	Rarely	Sometimes	Usually	Usually	Sometimes	Sometimes	Sometimes	Always	Usually	Sometimes	Usually	Usually	Usually	Rarely	Never	Sometimes	Sometimes	Sometimes	Usually	Usually	Usually	Usually	Sometimes	Sometimes	Italy	20122	Doctor	Male
118239372502	449482920	2023-02-08 15:56:20	2023-02-08 16:01:16	37.63.2.81					5-10	Rarely	Never	Rarely	Never	Rarely	Sometimes	Rarely	Rarely	Usually	Sometimes	Sometimes	Never	Rarely	Rarely	Sometimes	Rarely	Never	Never	Always	Rarely	Rarely	Rarely	Always	Sometimes	Rarely	Sometimes	Usually	Never	Sometimes	Usually	Rarely	Sometimes	Always	Sometimes	Sometimes	Sometimes	Bulgaria	8000	Doctor	Male
118239364745	449482920	2023-02-08 15:46:22	2023-02-08 15:52:10	84.198.20.243					>10	Usually	Always	Usually	Always	Usually	Usually	Usually	Usually	Always	Usually	Usually	Always	Usually	Always	Sometimes	Usually	Usually	Usually	Rarely	Usually	Usually	Never	Sometimes	Usually	Usually	Usually	Sometimes	Always	Sometimes	Always	Usually	Usually	Sometimes	Always	Rarely	Usually	Belgium	2820	doctor	male
118239352651	449482920	2023-02-08 15:27:21	2023-02-08 15:38:27	213.119.228.206					>10	Usually	Always	Usually	Sometimes	Usually	Usually	Usually	Sometimes	Usually	Usually	Usually	Always	Sometimes	Always	I don't know	Rarely	I don't know	Rarely	Rarely	Always	Usually	Usually	Rarely	Usually	Usually	Sometimes	Sometimes	Usually	Sometimes	Usually	Usually	Usually	Usually	Usually	Sometimes	Usually	Belgium	2060	Doctor	female
118239339775	449482920	2023-02-08 15:12:51	2023-02-08 15:23:37	195.198.10.108					>10	Usually	Usually	Sometimes	Sometimes	Usually	Always	Usually	Usually	Usually	Sometimes	Sometimes	Always	Always	Usually	Usually	Rarely	Sometimes	Sometimes	Sometimes	Always	Usually	Never	Rarely	Usually	Rarely	Sometimes	Sometimes	Sometimes	Usually	Sometimes	Usually	Sometimes	Sometimes	Usually	Sometimes	Usually	Belgium	3600	Doctor	Male
118239338513	449482920	2023-02-08 15:12:02	2023-02-08 15:22:10	2.210.93.76					5-10	Sometimes	Rarely	Rarely	Sometimes	Rarely	Sometimes	Rarely	Sometimes	Usually	Rarely	Usually	Always	Never	Usually	Sometimes	Sometimes	Rarely	Rarely	Sometimes	Usually	Usually	Sometimes	Sometimes	Sometimes	Usually	Never	Usually	Sometimes	Rarely	Usually	Usually	Usually	Usually	Usually	Sometimes	Usually	Germany	17438	Doctor	female
118239332341	449482920	2023-02-08 15:11:05	2023-02-08 15:14:37	212.123.26.50					5-10	Usually	Usually	Usually	Always	Usually	Always	I don't know	Usually	Usually	Sometimes	Usually	Always	Sometimes	Sometimes	Sometimes	Usually	Rarely	Rarely	Rarely	Rarely	Usually	Rarely	Sometimes	Usually	Sometimes	Rarely	Rarely	Usually	Usually	Usually	Sometimes	Usually	I don't know	Usually	Sometimes	Usually	Belgium	9000	doctor	male
118239322538	449482920	2023-02-08 14:55:39	2023-02-08 15:02:18	37.161.11.177					<5	Rarely	I don't know	Sometimes	Usually	Usually	Usually	Sometimes	Rarely	Always	Rarely	Never	Sometimes	Never	Rarely	Usually	Sometimes	Rarely	Sometimes	Sometimes	Always	Usually	Always	Always	Usually	Rarely	Rarely	Never	Never	Always	Rarely	Sometimes	Usually	Sometimes	Usually	Sometimes	Usually	Italy	10126	Doctor	Male
118239314901	449482920	2023-02-08 14:45:47	2023-02-08 14:52:22	86.120.179.179					<5	Usually	Always	Always	Always	Always	Always	Always	Always	Always	Usually	Sometimes	Usually	Sometimes	Sometimes	Always	Usually	Sometimes	Sometimes	Usually	Always	Usually	Sometimes	Sometimes	Always	Always	Usually	Sometimes	Rarely	Sometimes	Sometimes	Sometimes	Usually	Sometimes	Always	Rarely	Always	România	20001	Doctor	Female
118239313242	449482920	2023-02-08 14:44:52	2023-02-08 14:49:48	47.31.175.200					>10	Usually	Sometimes	Always	Always	Always	Usually	Usually	Sometimes	Always	Rarely	Usually	Always	Rarely	Usually	Sometimes	Always	Rarely	Rarely	Always	Always	Always	Sometimes	Rarely	Always	Usually	Never	Rarely	Usually	Always	Usually	Usually	Sometimes	Sometimes	Usually	Rarely	Sometimes	India	110088	Doctor	Male
118239309944	449482920	2023-02-08 14:40:39	2023-02-08 14:45:00	91.181.60.31					>10	Usually	Usually	Usually	Usually	Usually	Always	Always	Usually	Usually	Usually	Usually	Always	Usually	Usually	Never	Usually	Usually	Sometimes	Sometimes	Always	Usually	Rarely	Sometimes	Usually	Usually	Usually	Sometimes	Rarely	Usually	Usually	Usually	Usually	Sometimes	Always	Rarely	Usually	Belgium	8000	Doctor	Male
118239309030	449482920	2023-02-08 14:35:29	2023-02-08 14:43:42	86.96.8.213					>20	Sometimes	Always	Always	Always	Always	Always	Always	Usually	Always	Always	Sometimes	Always	Sometimes	Always	Sometimes	Always	Usually	Usually	Sometimes	Always	Always	Rarely	Rarely	Always	Usually	Sometimes	Usually	Usually	Usually	Always	Always	Always	Sometimes	Always	Never	Always	UAE	00000	Emergency medicine Dr	Male
118239308803	449482920	2023-02-08 14:36:53	2023-02-08 14:43:22	46.178.176.36					>10	Always	Always	Sometimes	Usually	Usually	Usually	Usually	Sometimes	Always	Always	Usually	Always	Usually	Usually	Sometimes	Usually	Sometimes	Sometimes	Rarely	Usually	Usually	Rarely	Usually	Usually	Usually	Usually	Rarely	Usually	Sometimes	Usually	Usually	Usually	Sometimes	Usually	Rarely	Usually	Belgium	2650	Doctor	Female
118239305045	449482920	2023-02-08 13:57:35	2023-02-08 14:38:08	178.147.247.121					5-10	Usually	Always	Always	Usually	Usually	Sometimes	Always	Sometimes	Usually	Usually	Usually	Always	Usually	Sometimes	Sometimes	Sometimes	Usually	Sometimes	Sometimes	Always	Usually	Sometimes	Sometimes	Usually	Usually	Usually	Sometimes	Sometimes	Sometimes	Sometimes	Usually	Always	Usually	Usually	Rarely	Usually	GREECE	26500	DOCTOR	FEMALE
118239302762	449482920	2023-02-08 14:29:26	2023-02-08 14:34:49	46.226.205.244					5-10	Sometimes	I don't know	Usually	Usually	Rarely	Sometimes	Sometimes	Usually	Always	Usually	Usually	Always	Sometimes	Usually	Always	Usually	Usually	Sometimes	Always	Usually	Usually	Usually	Always	Sometimes	Sometimes	Rarely	Sometimes	Sometimes	Always	Usually	Sometimes	Sometimes	Always	Usually	Usually	Usually	Italy	36061	Doctoer	Male
118239294082	449482920	2023-02-08 14:16:55	2023-02-08 14:21:53	86.120.179.6					<5	Usually	Always	Usually	Always	Always	Always	Always	I don't know	Usually	Usually	Usually	Always	Usually	Sometimes	Sometimes	Usually	Always	Sometimes	Rarely	Always	Sometimes	Never	I don't know	Usually	Usually	Sometimes	Sometimes	I don't know	Usually	I don't know	Always	Always	I don't know	Always	Rarely	Always	Romania	200642	Doctor	Male
118239291998	449482920	2023-02-08 14:12:59	2023-02-08 14:18:47	80.113.200.135					>20	Usually	Always	Usually	Always	Usually	Always	I don't know	Rarely	Always	Usually	Usually	Always	Usually	Usually	Sometimes	Usually	Usually	Sometimes	Rarely	Always	Usually	Rarely	Usually	Usually	Usually	Usually	Usually	Always	Sometimes	Usually	Usually	Always	Sometimes	Usually	Sometimes	Usually	netherlands	6523EJ	Doctor	female
118239285949	449482920	2023-02-08 14:01:02	2023-02-08 14:10:16	188.69.19.9					<5	Always	Sometimes	Usually	Always	Usually	Sometimes	Usually	Rarely	Always	Usually	Usually	Always	Sometimes	Usually	Sometimes	Rarely	Usually	Rarely	Usually	Usually	Always	Never	Rarely	Sometimes	Sometimes	Rarely	Rarely	Rarely	Sometimes	Usually	Sometimes	Usually	Rarely	Usually	Rarely	Usually	Lithuania	LT 08406	Doctor	Male
118239282907	449482920	2023-02-08 14:00:25	2023-02-08 14:05:44	94.211.18.162					>20	Usually	Always	Always	Usually	Sometimes	Sometimes	Always	Usually	Usually	Usually	Usually	Usually	Sometimes	Sometimes	Sometimes	Usually	Sometimes	Rarely	Sometimes	Always	Usually	Rarely	Rarely	Usually	Always	Usually	Rarely	Sometimes	Sometimes	Always	Usually	Always	Usually	Always	Sometimes	Usually	Netherlands	3584CX	Doctor	Male
118239282458	449482920	2023-02-08 14:02:33	2023-02-08 14:05:01	161.62.252.40					5-10	Always	Rarely	Usually	Usually	Usually	Usually	Usually	Usually	Usually	Usually	Usually	Usually	Rarely	Usually	Always	Usually	Sometimes	Sometimes	Usually	Always	Usually	Usually	Always	Rarely	Always	Rarely	Rarely	Rarely	Sometimes	Usually	Usually	Always	Usually	Always	Sometimes	Usually	Switzerland	30130	doctor	female
118239281583	449482920	2023-02-08 13:58:36	2023-02-08 14:03:39	178.138.96.152					>20	I don't know	Sometimes	Usually	Always	Always	Usually	Sometimes	Rarely	Always	Sometimes	Usually	Sometimes	Rarely	Rarely	Usually	Usually	Rarely	Rarely	Usually	Always	Usually	Sometimes	Sometimes	Usually	Usually	Usually	Rarely	I don't know	Usually	Sometimes	Sometimes	Usually	Sometimes	Usually	Sometimes	Usually	România	200151	Doctor	Male
118239279590	449482920	2023-02-08 13:35:44	2023-02-08 14:00:18	91.126.117.91					5-10	Rarely	Usually	Sometimes	Usually	Sometimes	Usually	Always	Usually	I don't know	Sometimes	Usually	I don't know	Rarely	Rarely	Always	Usually	Sometimes	Rarely	Always	Always	Usually	Sometimes	Rarely	Usually	Usually	Rarely	Usually	Rarely	Always	Usually	Usually	Always	Always	Usually	Sometimes	Usually	Spain	25198	Doctor	Female
118239279431	449482920	2023-02-08 13:51:06	2023-02-08 14:00:01	122.170.221.81					>20	Rarely	Sometimes	Usually	Usually	Sometimes	Sometimes	Sometimes	Never	Rarely	Never	Sometimes	Sometimes	Sometimes	Sometimes	Always	Sometimes	Rarely	Rarely	Sometimes	Always	Sometimes	Sometimes	Always	Sometimes	Rarely	Never	Never	Usually	Always	Never	Usually	Always	Usually	Sometimes	Sometimes	Usually	UK	CV34 6FH	Doctor	Male
118239279206	449482920	2023-02-08 13:54:36	2023-02-08 13:59:42	84.198.56.41					5-10	Sometimes	Usually	Usually	Usually	Usually	Always	Usually	Usually	Always	Usually	Usually	Always	Usually	Always	Never	Rarely	Sometimes	Rarely	Sometimes	Usually	Usually	Rarely	Sometimes	Usually	Usually	Sometimes	Sometimes	Usually	Sometimes	Always	Usually	Always	Sometimes	Usually	Sometimes	Usually	Belgium	2150	Doctor	Male
118239276355	449482920	2023-02-08 13:46:20	2023-02-08 13:54:46	213.233.88.52					<5	Usually	Always	Usually	Usually	Usually	Usually	Usually	Usually	Usually	Always	Usually	Usually	Sometimes	Rarely	Usually	Sometimes	Sometimes	Usually	Rarely	Always	Usually	Sometimes	Sometimes	Sometimes	Sometimes	Sometimes	Rarely	Sometimes	Sometimes	Usually	Usually	Usually	Sometimes	Usually	Rarely	Usually	Romania	200642	Doctor	Male
118239271402	449482920	2023-02-08 13:38:46	2023-02-08 13:45:55	209.93.12.133					>20	Usually	Usually	Always	Usually	Always	I don't know	Usually	Usually	Usually	Rarely	Usually	Always	Rarely	Usually	Sometimes	Usually	Sometimes	Rarely	Sometimes	Usually	Sometimes	Rarely	Sometimes	Usually	Rarely	Rarely	Rarely	Rarely	Sometimes	Usually	Sometimes	Usually	Sometimes	Usually	Rarely	Usually	United Kingdom	CV34 5BW	Doctor	male
118239257960	449482920	2023-02-08 13:15:54	2023-02-08 13:21:50	77.137.65.10					>20	Usually	Always	Always	Always	Usually	Sometimes	Usually	Sometimes	Always	Usually	Usually	Always	Usually	Sometimes	Always	Sometimes	Sometimes	Sometimes	Sometimes	Always	Usually	Rarely	Rarely	Sometimes	Usually	Sometimes	Sometimes	Always	Sometimes	Always	Usually	Always	Usually	Always	Sometimes	Sometimes	Israel	64239	Doctor	Male
118239250556	449482920	2023-02-08 13:02:40	2023-02-08 13:09:13	146.75.162.61					>20	Usually	Usually	Sometimes	Always	Usually	Always	Usually	Sometimes	Always	Usually	Usually	Always	Sometimes	Usually	Sometimes	Always	Usually	Sometimes	Usually	Usually	Sometimes	Rarely	Usually	Sometimes	Usually	Sometimes	Usually	I don't know	Sometimes	Always	Sometimes	Usually	Always	Usually	Sometimes	Usually	Netherlands	6605	Doctor	Female
118239250305	449482920	2023-02-08 13:01:41	2023-02-08 13:08:48	144.248.80.142					>20	Always	Usually	Always	Always	Always	Always	Usually	Usually	Always	Usually	Usually	Always	Usually	Always	Never	Always	Sometimes	Rarely	Rarely	Always	Usually	Never	Sometimes	Always	Usually	Usually	Sometimes	Always	Sometimes	Always	Usually	Usually	Sometimes	Usually	Rarely	Usually	Belgium	3000	Doctor	Male
118239247349	449482920	2023-02-08 12:57:42	2023-02-08 13:03:37	212.77.172.190					>10	Usually	Always	Always	Usually	Sometimes	Usually	Always	Sometimes	Always	Usually	Usually	Always	Sometimes	Always	Sometimes	Usually	Usually	Usually	Sometimes	Usually	Usually	Sometimes	Sometimes	Usually	Usually	Usually	Sometimes	Always	Sometimes	Always	Usually	Sometimes	Usually	Usually	Sometimes	Usually	Germany	93053	Doctor	Male
118239243216	449482920	2023-02-08 12:51:02	2023-02-08 12:56:28	46.199.82.98					>10	Always	Usually	Always	Usually	Usually	Sometimes	Usually	Sometimes	Usually	Rarely	Never	Always	Rarely	Always	Rarely	Sometimes	Rarely	Rarely	Sometimes	Always	Always	Sometimes	Usually	Usually	Always	Sometimes	Rarely	Always	Usually	Sometimes	Always	Always	Sometimes	Always	Sometimes	Always	Switzerland	8008	Doctor	Male
118239238931	449482920	2023-02-08 12:42:56	2023-02-08 12:48:08	94.212.215.70					>20	Always	Always	Always	Always	Always	Usually	Always	Usually	Always	Usually	Usually	Usually	Usually	Usually	Rarely	Usually	Usually	Sometimes	Never	Always	Always	Rarely	Usually	Usually	Usually	Usually	Usually	Usually	Sometimes	Always	Always	Always	Usually	Usually	Sometimes	Usually	Netherlands	8934	Doc	Male
118239232312	449482920	2023-02-08 12:32:22	2023-02-08 12:35:46	193.186.45.103					<5	Rarely	Sometimes	Sometimes	Rarely	Never	Rarely	Never	Never	Usually	Sometimes	Usually	Always	Rarely	Rarely	I don't know	Never	Never	Rarely	Sometimes	Always	Sometimes	Always	Always	Sometimes	Sometimes	Rarely	Rarely	Rarely	Rarely	Usually	Sometimes	Sometimes	Rarely	Sometimes	Sometimes	Sometimes	Austria	4020	Doctor	Male
118239229906	449482920	2023-02-08 12:05:42	2023-02-08 12:31:44	185.28.250.44					>10	Sometimes	Always	Usually	Usually	Always	Usually	Sometimes	Usually	Always	Sometimes	Usually	Always	Usually	Usually	Rarely	Usually	Always	Rarely	Usually	Always	Usually	Never	Always	Usually	Usually	Usually	Rarely	Never	Sometimes	Usually	Usually	Sometimes	Sometimes	Sometimes	Rarely	Usually	Poland	32-600	MD	M
118239228505	449482920	2023-02-08 12:12:41	2023-02-08 12:29:24	111.69.92.18					>10	Sometimes	Usually	Usually	Usually	Usually	Usually	Usually	Rarely	Always	Usually	Usually	Usually	Rarely	Rarely	I don't know	Sometimes	I don't know	Usually	Rarely	Always	Usually	Rarely	Usually	Usually	Usually	Rarely	Rarely	Sometimes	Usually	Sometimes	Usually	Always	Usually	Usually	Sometimes	Usually	New Zealand	8011	Doctor	Male
118239225767	449482920	2023-02-08 12:12:15	2023-02-08 12:24:35	86.139.52.115					>20	Usually	Sometimes	Sometimes	Usually	Usually	Rarely	Sometimes	Sometimes	Sometimes	Rarely	Rarely	Usually	Rarely	Sometimes	Usually	Usually	Sometimes	Rarely	Sometimes	Sometimes	Sometimes	Rarely	Sometimes	Sometimes	Rarely	Rarely	Rarely	Never	Usually	Never	Sometimes	Sometimes	Usually	Sometimes	Sometimes	Sometimes	United Kingdom	BT47 6SN	Doctor	Female
118239221978	449482920	2023-02-08 12:15:29	2023-02-08 12:21:29	149.148.192.47					>20	Sometimes	Always	Usually	Usually	Usually	Always	Usually	Usually	Always	Sometimes	Usually	Always	Usually	Usually	Sometimes	Sometimes	Rarely	Rarely	Rarely	Always	Usually	Sometimes	Usually	Always	Usually	Usually	Sometimes	Rarely	Sometimes	Sometimes	Usually	Usually	Sometimes	Usually	Rarely	Usually	Austria	1111	doctor	male
118239221616	449482920	2023-02-08 12:15:12	2023-02-08 12:20:38	194.110.151.20					<5	Usually	Sometimes	Always	Usually	Usually	Usually	Usually	Sometimes	Always	Sometimes	Usually	Usually	Sometimes	Usually	Sometimes	Usually	Sometimes	Rarely	Sometimes	Always	Sometimes	Rarely	Always	Sometimes	Rarely	Sometimes	Rarely	Never	Usually	Usually	Usually	Always	Sometimes	Usually	Rarely	Usually	Belgium	8000	Doctor	Male
118239216082	449482920	2023-02-08 11:59:29	2023-02-08 12:09:57	157.143.14.139					>10	Usually	Usually	Sometimes	Usually	Usually	Usually	Rarely	Sometimes	Always	Sometimes	Usually	Always	Sometimes	Usually	Sometimes	Sometimes	Never	Never	Rarely	Usually	Sometimes	Sometimes	Always	Usually	Usually	Sometimes	Rarely	Rarely	Sometimes	Usually	Usually	Sometimes	Usually	Usually	Sometimes	Usually	Switzerland	3010	Doctoe	Male
118239212992	449482920	2023-02-08 11:56:45	2023-02-08 12:03:40	164.2.240.52					>20	Always	Usually	Always	Always	Always	Usually	Usually	Rarely	Sometimes	Rarely	Rarely	Usually	Rarely	Rarely	Rarely	Usually	Sometimes	Rarely	Sometimes	Usually	Usually	Rarely	Always	Usually	Sometimes	Rarely	Never	Usually	Always	Sometimes	Rarely	Usually	Always	Always	Sometimes	Usually	France	94000	Doctor	Female
118239212477	449482920	2023-02-08 11:57:03	2023-02-08 12:02:37	46.123.240.223					5-10	Usually	Usually	Usually	Sometimes	Usually	Sometimes	Usually	Rarely	Always	Sometimes	Sometimes	Always	Sometimes	Always	Sometimes	Sometimes	Sometimes	Sometimes	Sometimes	Always	Usually	Never	Usually	Always	Usually	Usually	Rarely	Rarely	Sometimes	Usually	Usually	Always	Sometimes	Usually	Rarely	Always	Slovenia	8000	Doctor	Male
118239212399	449482920	2023-02-08 11:57:44	2023-02-08 12:02:28	193.190.239.10					5-10	Usually	Always	Usually	Usually	Usually	Sometimes	Sometimes	Sometimes	Usually	Usually	Usually	Usually	Sometimes	Sometimes	Always	Usually	Sometimes	Sometimes	Usually	Always	Usually	Usually	Always	Sometimes	Usually	Rarely	Sometimes	Usually	Usually	Usually	Usually	Usually	Always	Always	Sometimes	Usually	Belgium	1800	Dr	M
118239211845	449482920	2023-02-08 11:27:13	2023-02-08 12:01:42	144.200.17.42					>20	Always	Always	Always	Usually	Always	Sometimes	Usually	Sometimes	Always	Rarely	Rarely	Rarely	Rarely	Rarely	Usually	Always	Usually	Sometimes	Usually	Always	Usually	Sometimes	Sometimes	Always	Always	Rarely	Rarely	Sometimes	Usually	Usually	Usually	Always	Usually	Usually	Sometimes	Usually	Switzerland	8091	Doctor	Female
118239211577	449482920	2023-02-08 11:57:30	2023-02-08 12:01:01	78.22.115.169					<5	Sometimes	Usually	Rarely	Always	Rarely	Usually	Usually	Rarely	Always	Sometimes	Usually	Usually	Rarely	Sometimes	Always	Usually	Sometimes	I don't know	Usually	Sometimes	Usually	Rarely	Sometimes	Usually	Sometimes	Sometimes	Sometimes	Rarely	Usually	Usually	Sometimes	Usually	Usually	Usually	Usually	Usually	Belgium	9100	Doctor	Female
118239208717	449482920	2023-02-08 11:47:26	2023-02-08 11:55:35	89.17.129.37					5-10	Usually	Usually	Rarely	Usually	Usually	Usually	Rarely	Usually	Always	Never	Usually	Always	Sometimes	Sometimes	Rarely	Usually	Never	Never	Sometimes	Usually	Usually	Rarely	Usually	Usually	Usually	Sometimes	Never	Never	Always	Usually	Usually	Usually	Usually	Usually	Sometimes	Sometimes	Iceland	107	Dr	M
118239206896	449482920	2023-02-08 11:39:44	2023-02-08 11:51:27	91.177.241.183					5-10	Never	Rarely	Never	Never	Sometimes	Rarely	Never	Rarely	Usually	Never	Usually	Usually	Never	Sometimes	Sometimes	Rarely	Never	Never	Always	Rarely	Sometimes	Sometimes	Always	Sometimes	Never	Never	Never	Never	Always	Rarely	Never	Never	Sometimes	Sometimes	Sometimes	Sometimes	Austria	1090	Doctor	Male
118239206578	449482920	2023-02-08 11:46:02	2023-02-08 11:50:49	93.22.132.198					>20	Always	Usually	Always	Usually	Always	Always	Sometimes	Sometimes	Usually	Sometimes	Rarely	Always	Usually	Usually	Never	Always	Always	Usually	Never	Always	Usually	Sometimes	Sometimes	Always	Sometimes	Sometimes	Sometimes	Always	Always	Usually	Usually	Sometimes	Usually	Usually	Always	Sometimes	France	75010	Doctor	Male
118239206252	449482920	2023-02-08 11:42:58	2023-02-08 11:50:08	46.122.1.82					>10	Rarely	Rarely	Rarely	Sometimes	Rarely	Usually	Usually	Rarely	Usually	Rarely	Sometimes	Usually	Never	Sometimes	Usually	Sometimes	Rarely	Never	Sometimes	Sometimes	Rarely	Sometimes	Always	Rarely	Never	Never	Never	Rarely	Always	Usually	Rarely	Never	Sometimes	Sometimes	Sometimes	Sometimes	slovenia	2000	doctor	female
118239205892	449482920	2023-02-08 11:40:51	2023-02-08 11:49:24	82.189.43.26					>20	Sometimes	Usually	Always	Usually	Usually	Usually	Always	Usually	Always	Usually	Usually	Always	Usually	Usually	Always	Usually	Usually	Usually	Usually	Always	Always	Rarely	Sometimes	Always	Usually	Usually	Sometimes	Sometimes	Sometimes	Usually	Sometimes	Always	Sometimes	Always	Sometimes	Usually	ITALY	06129	DOCTOR	MALE
118239203770	449482920	2023-02-08 11:15:24	2023-02-08 11:49:09	87.239.87.25					5-10	Always	Usually	Always	Usually	Usually	Always	Always	Usually	Always	Usually	Usually	Always	Usually	Usually	Sometimes	Rarely	I don't know	Rarely	Sometimes	Always	Usually	Sometimes	Sometimes	Sometimes	Sometimes	Usually	Sometimes	Rarely	Sometimes	Usually	Usually	Always	Usually	Usually	Rarely	Usually	Lithuania	LT-50161	Doctor	Female
118239202246	449482920	2023-02-08 11:27:55	2023-02-08 11:41:59	82.77.66.26					>10	Usually	Usually	Always	Always	Always	Usually	Always	Usually	Always	Usually	Usually	Usually	Usually	Sometimes	Sometimes	Always	Usually	Usually	Sometimes	Always	Always	Rarely	Rarely	Always	Always	Usually	Usually	Usually	Usually	Usually	Usually	Usually	Rarely	Always	Never	Always	Romania	200570	Doctor	Female
118239201646	449482920	2023-02-08 11:36:28	2023-02-08 11:40:24	194.160.24.21					>10	Rarely	Always	Sometimes	Sometimes	Usually	Sometimes	Always	Rarely	Usually	Rarely	Rarely	Always	Rarely	Sometimes	Always	Sometimes	Rarely	Rarely	Sometimes	Usually	Sometimes	Never	Always	Sometimes	Rarely	Usually	Sometimes	Rarely	Usually	Rarely	Rarely	Usually	Sometimes	Usually	Sometimes	Usually	Slovakia	82106	doctor	male
118239197069	449482920	2023-02-08 11:25:28	2023-02-08 11:30:59	78.23.137.212					>10	Usually	Usually	Usually	Usually	Sometimes	Rarely	Rarely	Never	Always	Usually	Rarely	Usually	Rarely	Never	Usually	Usually	Rarely	Never	Sometimes	Sometimes	Usually	Rarely	Rarely	Always	Usually	Rarely	Usually	Sometimes	Usually	Usually	Usually	Usually	Rarely	Usually	Usually	Usually	Belgium	9300	Doc	Male
118239196347	449482920	2023-02-08 11:19:49	2023-02-08 11:29:30	195.134.64.225					>10	Usually	Always	Always	Always	Always	Usually	Usually	Usually	Always	Usually	Sometimes	Usually	Always	Usually	Sometimes	Always	Usually	Usually	Sometimes	Always	Usually	Rarely	Rarely	Sometimes	Usually	Sometimes	Sometimes	Sometimes	Usually	Usually	Usually	Usually	Usually	Usually	Usually	Usually	ATHENS -GREECE	11327	DOCTOR	MALE
118239195315	449482920	2023-02-08 11:24:19	2023-02-08 11:27:29	148.196.171.169					>10	Usually	Usually	Always	Always	Always	Usually	Usually	Usually	Always	Usually	Usually	Rarely	Rarely	Rarely	Usually	Sometimes	Never	Rarely	Always	Always	Usually	Sometimes	Usually	Usually	Sometimes	Rarely	Rarely	Sometimes	Usually	Usually	Usually	Always	Usually	Always	Sometimes	Sometimes	Switzerland	2000	Doctor	male
118239191769	449482920	2023-02-08 11:08:39	2023-02-08 11:21:05	92.37.14.15					>10	Usually	Sometimes	Usually	Always	Always	Always	Usually	Always	Always	Usually	Usually	Always	Usually	Usually	Never	Sometimes	Usually	Usually	Sometimes	Always	Usually	Never	Always	Usually	Sometimes	Usually	Usually	Always	Rarely	Usually	Usually	Usually	Usually	Always	Rarely	Usually	Slovenia	2000	Doctor	Male
118239186812	449482920	2023-02-08 10:41:58	2023-02-08 11:10:52	202.69.55.90					>20	Sometimes	Rarely	Always	Rarely	Usually	Usually	Usually	Usually	Always	Always	Usually	Always	Usually	Usually	Rarely	Rarely	Always	Sometimes	Rarely	Always	Always	I don't know	Always	Always	Always	Usually	Rarely	Usually	Sometimes	Always	Always	Always	Always	Always	Rarely	Usually	Pakistan	N/A	Docotr	Male
118239185106	449482920	2023-02-08 11:01:48	2023-02-08 11:07:43	62.245.223.194					>20	Always	Always	Always	Usually	Usually	Always	Always	Sometimes	Always	Sometimes	Usually	Usually	Rarely	Always	Sometimes	Always	Usually	Never	Rarely	Usually	Always	Never	Usually	Always	Usually	Rarely	Rarely	Never	Sometimes	Always	Usually	Usually	Always	Usually	Usually	Usually	Germany	81927	Doctor	Male
118239183663	449482920	2023-02-08 11:01:02	2023-02-08 11:05:07	185.161.118.125					>20	Always	Always	Always	Always	Always	Always	Usually	Sometimes	Always	Usually	Always	Always	Usually	Usually	Sometimes	Always	Usually	Usually	Rarely	Always	Always	Rarely	Rarely	Usually	Usually	Sometimes	Usually	Usually	Sometimes	Always	Always	Usually	Sometimes	Usually	Rarely	Usually	Basque Country	48903	Doctor	Male
118239183295	449482920	2023-02-08 11:01:26	2023-02-08 11:04:47	46.11.91.166					<5	Usually	Sometimes	Sometimes	Usually	Sometimes	Usually	Sometimes	Rarely	Sometimes	Rarely	Usually	Sometimes	Rarely	Sometimes	Always	Rarely	Never	Never	Always	Always	Usually	Sometimes	Always	Sometimes	Sometimes	Rarely	Rarely	Rarely	Usually	Rarely	Sometimes	Always	Always	Usually	Sometimes	Sometimes	Malta	MSD2090	Doctor	Female
118239098797	449482920	2023-02-08 08:18:40	2023-02-08 08:23:37	151.43.20.18					<5	Rarely	Usually	Rarely	Sometimes	Sometimes	Sometimes	Never	Never	Sometimes	Never	Never	Rarely	Rarely	Sometimes	Usually	Rarely	Rarely	Rarely	Always	Rarely	Usually	Rarely	Rarely	Usually	Rarely	Rarely	Never	Never	Always	Usually	Rarely	Rarely	Usually	Sometimes	Sometimes	Usually	Italy	10146	Doctor	Female
118238311596	449482920	2023-02-07 11:40:04	2023-02-07 11:50:28	95.229.215.104					<5	I don't know	Usually	Sometimes	Usually	Usually	Rarely	Rarely	Rarely	Sometimes	Sometimes	Rarely	Rarely	Never	Rarely	I don't know	Sometimes	Never	Rarely	Usually	Usually	Rarely	Sometimes	I don't know	Sometimes	Sometimes	Rarely	Rarely	I don't know	Usually	Sometimes	Never	Rarely	Sometimes	Rarely	I don't know	Rarely	Italy	81025	Doctor	F
118238169887	449482920	2023-02-07 06:20:06	2023-02-07 06:24:49	151.44.62.233					>10	I don't know	Usually	Sometimes	Usually	Usually	Always	Never	Never	Always	Never	Rarely	Always	Sometimes	Rarely	Usually	Rarely	Never	Never	Rarely	Usually	Usually	Rarely	Rarely	Usually	Sometimes	Sometimes	Never	Usually	Sometimes	Sometimes	Sometimes	Never	Sometimes	Sometimes	Sometimes	Sometimes	Italia	26900	Doctor	F
118237544232	449482920	2023-02-06 16:24:45	2023-02-06 16:56:49	37.161.76.0					5-10	Usually	Usually	Usually	Always	Usually	Sometimes	Always	Rarely	Always	Sometimes	Rarely	Usually	Rarely	Usually	Always	Sometimes	Rarely	Rarely	Sometimes	Always	Usually	Sometimes	Usually	Usually	Sometimes	Never	Never	Usually	Sometimes	Usually	Sometimes	Always	Usually	Usually	Sometimes	Usually	Italy	35043	Nurse	Female
118237515189	449482920	2023-02-06 16:18:10	2023-02-06 16:26:29	91.254.227.33					<5	Sometimes	Sometimes	Rarely	Sometimes	Rarely	Sometimes	Usually	Sometimes	Sometimes	Sometimes	Usually	Usually	Rarely	Sometimes	Always	Sometimes	Rarely	Never	Rarely	Always	Usually	Usually	Usually	Usually	Usually	Usually	Rarely	Never	Usually	Usually	Usually	Always	Usually	Usually	Sometimes	Usually	ITALY	86100	DOCTOR	MALE
118237381776	449482920	2023-02-06 13:47:21	2023-02-06 13:51:48	81.165.77.95					5-10	Usually	Usually	Usually	Usually	Usually	Sometimes	Sometimes	Sometimes	Always	Usually	Usually	Usually	Sometimes	Sometimes	Sometimes	Sometimes	Sometimes	Rarely	Rarely	Always	Sometimes	Rarely	Rarely	Sometimes	Sometimes	Sometimes	Sometimes	Rarely	Sometimes	Usually	Usually	Usually	Sometimes	Usually	Rarely	Usually	Belgium	3500	Doctor	male
118237337000	449482920	2023-02-06 12:41:02	2023-02-06 12:45:56	93.34.128.122					<5	Rarely	Usually	Usually	Usually	Sometimes	Usually	Sometimes	Usually	Rarely	Never	Rarely	Rarely	Never	Always	Usually	Sometimes	Usually	Rarely	Sometimes	Always	Usually	Never	Rarely	Rarely	Rarely	Never	Never	Sometimes	Always	Always	Sometimes	Usually	Always	Usually	Usually	Sometimes	Italy	20100	Nurse	Male
118237326663	449482920	2023-02-06 12:22:43	2023-02-06 12:27:48	5.179.165.101					<5	Always	Usually	Rarely	Usually	Usually	Sometimes	Always	Sometimes	Always	Sometimes	Usually	Rarely	Sometimes	Always	Usually	Usually	Rarely	Usually	Sometimes	Always	Usually	Sometimes	Usually	Always	Always	Usually	Rarely	Sometimes	Sometimes	Never	Usually	Always	Rarely	Usually	Rarely	Usually	Italy	33057	Doctor	Female
118237319095	449482920	2023-02-06 12:04:03	2023-02-06 12:13:28	151.50.17.62					>10	I don't know	Rarely	Sometimes	Sometimes	Never	Sometimes	Never	Never	Sometimes	Sometimes	Sometimes	Usually	Sometimes	Sometimes	Always	Usually	Never	Never	Usually	Always	Sometimes	I don't know	I don't know	Sometimes	Never	Sometimes	Rarely	Never	I don't know	Usually	Rarely	Rarely	Always	Sometimes	I don't know	Sometimes	Italy	70100	Doctor	Female
118237314901	449482920	2023-02-06 11:58:44	2023-02-06 12:05:34	2.199.23.157					>20	Sometimes	Sometimes	Usually	Usually	Sometimes	Rarely	Sometimes	Never	Always	Rarely	Rarely	Always	Rarely	Usually	Always	Sometimes	Rarely	Sometimes	Usually	Always	Usually	Usually	Always	Always	Usually	Sometimes	Never	Usually	Usually	Usually	Sometimes	Usually	Usually	Usually	Sometimes	Usually	Italy	00121	Doctor	Male
118236983696	449482920	2023-02-05 19:17:32	2023-02-05 19:24:23	88.243.230.157					5-10	Sometimes	Sometimes	Usually	Rarely	Never	Rarely	Sometimes	Usually	Sometimes	Never	Never	Never	Never	Always	Always	Sometimes	Rarely	Never	Sometimes	Sometimes	Rarely	Rarely	Rarely	Sometimes	Never	Rarely	Rarely	Rarely	Never	Rarely	Never	Rarely	Sometimes	Usually	Sometimes	Sometimes	turkiye	63100	doctor	male
118236969456	449482920	2023-02-05 18:25:26	2023-02-05 18:39:10	86.114.24.135					5-10	Usually	Sometimes	Usually	Usually	Sometimes	Usually	Usually	Sometimes	Usually	Always	Usually	Usually	Usually	Usually	Sometimes	Sometimes	Sometimes	Sometimes	Sometimes	Always	Usually	Never	Never	Sometimes	Usually	Sometimes	Usually	Usually	Usually	Usually	Always	Usually	Usually	Usually	Rarely	Usually	Finland	80100	doctor	female
118236818977	449482920	2023-02-05 09:33:13	2023-02-05 09:50:50	86.99.222.103					>20	Never	Sometimes	Never	Always	Always	Sometimes	Usually	Usually	Always	Always	Rarely	Always	Never	Usually	Usually	Always	Never	Rarely	Sometimes	Always	Usually	Rarely	Never	Always	Rarely	Never	Never	Never	Always	Usually	Usually	Rarely	Sometimes	Usually	Sometimes	Usually	United arab emirates	7272	Doctor	Female
118236818480	449482920	2023-02-05 09:35:32	2023-02-05 09:48:43	217.30.102.43					>10	Rarely	Sometimes	Usually	Always	Usually	Sometimes	Usually	Rarely	Usually	Rarely	Sometimes	Usually	Never	Usually	Always	Rarely	Rarely	Rarely	Usually	Sometimes	Sometimes	Rarely	Usually	Rarely	Rarely	Never	Rarely	Sometimes	Usually	Rarely	Sometimes	Usually	Always	Sometimes	Sometimes	Sometimes	Malta	MSD2090	Doctor	Male
118236807233	449482920	2023-02-05 08:41:10	2023-02-05 09:01:12	39.50.135.12					5-10	Usually	Sometimes	Always	Usually	Always	Usually	Usually	Usually	Usually	Sometimes	Rarely	Sometimes	Usually	Always	Usually	Usually	Usually	Usually	Sometimes	Always	Sometimes	Usually	Sometimes	Usually	Usually	Usually	Sometimes	Rarely	Sometimes	Always	Usually	Always	Usually	Usually	Rarely	Usually	Pakistan	74200	Doctor	Male
118236680351	449482920	2023-02-04 22:25:26	2023-02-04 22:28:27	70.160.42.131					>20	Usually	Sometimes	Usually	Always	Always	Usually	Always	Usually	Usually	Sometimes	Usually	Always	Sometimes	Rarely	Always	Usually	Usually	Sometimes	Rarely	Always	Usually	Rarely	Usually	Rarely	Sometimes	Rarely	Rarely	Rarely	Sometimes	Usually	Usually	Always	Usually	Always	Rarely	Usually	USA	23455	Doctor	Male
118236601592	449482920	2023-02-04 18:12:08	2023-02-04 18:16:04	185.5.48.166					<5	Usually	Usually	Usually	Usually	Usually	Usually	Usually	Rarely	Sometimes	Sometimes	Usually	Usually	Rarely	Usually	Usually	Usually	Rarely	Rarely	Rarely	Always	Usually	Usually	Usually	Sometimes	Sometimes	Rarely	Rarely	Sometimes	Sometimes	Sometimes	Sometimes	Always	Always	Usually	Sometimes	Usually	Malta	MSD2090	Soctor	Female
118236464688	449482920	2023-02-04 11:37:44	2023-02-04 11:45:52	82.132.238.185					>20	Usually	Usually	Usually	Sometimes	Usually	Sometimes	I don't know	Rarely	Usually	Sometimes	Usually	Always	Usually	Usually	Rarely	Usually	Always	Sometimes	Sometimes	Always	Usually	Rarely	Rarely	Usually	Usually	Usually	Rarely	Usually	Usually	Rarely	Usually	Always	Usually	Usually	Sometimes	Usually	England	DE13 ORB	Doctor	Male
118236108108	449482920	2023-02-03 20:49:14	2023-02-03 20:55:07	37.75.50.253					>10	Sometimes	Usually	Always	Usually	Usually	Always	Sometimes	Sometimes	Usually	Rarely	Sometimes	Sometimes	Rarely	Sometimes	Always	Sometimes	Rarely	Sometimes	Sometimes	Always	Sometimes	Usually	Usually	Always	Usually	Rarely	Rarely	Sometimes	Usually	Sometimes	Usually	Always	Sometimes	Usually	Sometimes	Usually	Malta	MSD2090	Doctor	Male
118235951474	449482920	2023-02-03 17:35:46	2023-02-03 17:51:00	49.43.251.217					>10	Usually	Sometimes	Usually	Always	Usually	Always	Sometimes	Usually	Always	Usually	Always	Always	Usually	Usually	Rarely	Usually	Always	Sometimes	Rarely	Always	Always	Sometimes	Sometimes	Usually	Always	Always	Usually	Always	Rarely	Always	Always	Usually	Rarely	Always	Sometimes	Usually	India	600004	Doctor	Male
118235915312	449482920	2023-02-03 15:59:33	2023-02-03 17:10:24	66.177.55.11					>20	Always	Usually	Usually	Always	Usually	Usually	Usually	Usually	Always	Sometimes	Usually	Usually	Usually	Rarely	Usually	Always	Usually	Sometimes	Sometimes	Always	Usually	Usually	Sometimes	Usually	Sometimes	Sometimes	Sometimes	Usually	Sometimes	Usually	Usually	Usually	I don't know	Usually	Sometimes	Usually	United States	32209	Doctor	Female
118235858745	449482920	2023-02-03 15:59:33	2023-02-03 16:03:47	66.177.55.11					>20	Always	Usually	Usually	Always	Usually	Usually	Usually	Usually	Always	Sometimes	Usually	Usually	Usually	Rarely	Usually	Always	Usually	Sometimes	Sometimes	Always	Usually	Usually	Sometimes	Usually	Sometimes	Sometimes	Sometimes	Usually	Sometimes	Usually	Usually	Usually	I don't know	Usually	Sometimes	Usually	United States	32209	Doctor	Female
118235817327	449482920	2023-02-03 15:12:14	2023-02-03 15:16:24	95.146.240.213					>20	Usually	Usually	Usually	Always	Always	Usually	Always	Usually	Always	Rarely	Usually	Always	Usually	Usually	Always	Always	Rarely	Rarely	Usually	Always	Usually	Sometimes	Sometimes	Always	Sometimes	Rarely	Never	Rarely	Usually	Sometimes	Usually	Always	Always	Usually	Usually	Usually	uk	LE1 5WW	doctor	female
118235719329	449482920	2023-02-03 12:44:20	2023-02-03 12:52:44	194.179.59.170					<5	Sometimes	Rarely	Rarely	Usually	Rarely	Usually	Usually	Rarely	Usually	Rarely	Rarely	Sometimes	Sometimes	Rarely	Sometimes	Usually	Sometimes	Rarely	Sometimes	Usually	Usually	Sometimes	Usually	Usually	Rarely	Rarely	Never	Rarely	Usually	Always	Usually	Sometimes	Always	Sometimes	Usually	Sometimes	Spain	08225	Doctor	Male
118235710813	449482920	2023-02-03 12:15:17	2023-02-03 12:40:17	85.232.192.163					<5	Rarely	Always	Always	Always	Always	Usually	Usually	Sometimes	Usually	Sometimes	Usually	Always	Sometimes	Sometimes	Usually	Always	Usually	Usually	Usually	Always	Usually	Usually	Never	Always	Sometimes	Rarely	Sometimes	Sometimes	Sometimes	Sometimes	Usually	Always	Usually	Usually	Usually	Sometimes	Malta	Mater Dei Hospital	doctor	female
118235101364	449482920	2023-02-02 18:12:16	2023-02-02 18:18:39	88.203.21.94					<5	I don't know	Usually	Usually	I don't know	Usually	Usually	Rarely	Usually	Usually	Rarely	Usually	Usually	Rarely	Usually	Usually	Sometimes	Usually	Rarely	Usually	Sometimes	Usually	Usually	Always	Usually	Sometimes	Rarely	Rarely	I don't know	Always	Rarely	Sometimes	Always	Usually	Usually	Sometimes	Usually	Malta	MDS4028	Doctor	Female
118235022622	449482920	2023-02-02 16:48:45	2023-02-02 16:59:47	185.58.164.45					>20	Usually	Usually	Usually	Sometimes	Always	Usually	Sometimes	Sometimes	Always	Sometimes	Usually	Always	Usually	Rarely	Sometimes	Sometimes	Usually	Rarely	Sometimes	Usually	Usually	Rarely	Sometimes	Usually	Sometimes	Sometimes	Rarely	Sometimes	Usually	Usually	Sometimes	Usually	Usually	Usually	Sometimes	Usually	Scotland	ka6 6dx	Doctor	Male
118234911159	449482920	2023-02-02 14:56:19	2023-02-02 15:00:59	143.178.34.39					5-10	Always	Always	Always	Usually	Usually	Usually	Always	Usually	Usually	Usually	Usually	Always	Usually	Sometimes	Sometimes	Always	Usually	Rarely	Sometimes	Usually	Usually	Sometimes	Usually	Usually	Usually	Usually	Sometimes	Usually	Sometimes	Usually	Usually	Usually	Sometimes	Usually	Rarely	Usually	Netherlands	3318AT	Doctor	Female
118234741962	449482920	2023-02-02 10:01:51	2023-02-02 10:05:59	86.188.150.2					>20	Sometimes	Rarely	Sometimes	Sometimes	Usually	Rarely	Usually	Never	Usually	Never	Rarely	Usually	Never	Rarely	Always	Sometimes	Never	Never	Usually	Sometimes	Sometimes	Rarely	Usually	Usually	Rarely	Never	Rarely	Rarely	Usually	Usually	Sometimes	Usually	Usually	Always	Sometimes	Usually	United Kingdom	OX3 9DU	Nurse	Male
118234722222	449482920	2023-02-02 09:19:30	2023-02-02 09:26:55	46.11.172.199					<5	Sometimes	Usually	Usually	Usually	Usually	Sometimes	Usually	Usually	Sometimes	Rarely	Rarely	Sometimes	Never	Rarely	Usually	Sometimes	Sometimes	Never	Always	Sometimes	Rarely	Sometimes	Sometimes	Rarely	Rarely	Never	Never	Rarely	Always	Rarely	Sometimes	Usually	Always	Usually	Usually	Usually	Malta	MSD 2090	Doctor	Female
118234701076	449482920	2023-02-02 08:36:49	2023-02-02 08:42:13	46.11.242.63					5-10	Always	Sometimes	Always	Sometimes	Sometimes	Usually	Sometimes	Sometimes	Sometimes	Rarely	Usually	Always	Never	Usually	Always	Never	Rarely	Sometimes	Sometimes	Always	Sometimes	Always	Always	Never	Sometimes	Never	Rarely	Rarely	Always	Rarely	Sometimes	Always	Always	Sometimes	Usually	Rarely	Malta	MSD2090	Doctor	Female
118234644480	449482920	2023-02-02 04:12:04	2023-02-02 06:07:40	202.58.91.26					5-10	Usually	Usually	Always	Always	Usually	Usually	Usually	Sometimes	Usually	Usually	Usually	Usually	Sometimes	Sometimes	Always	Sometimes	Sometimes	Sometimes	Always	Always	Sometimes	Rarely	Always	Sometimes	Usually	Rarely	Rarely	Sometimes	Sometimes	Sometimes	Usually	Always	Sometimes	Usually	Sometimes	Usually	Malaysia	47000	Doctor	Female
118234418013	449482920	2023-02-01 22:55:17	2023-02-01 23:03:38	213.40.74.160					>10	Never	Sometimes	Usually	Usually	Sometimes	Sometimes	Sometimes	Sometimes	Usually	Never	Sometimes	Always	Never	Never	Always	Sometimes	Sometimes	Rarely	Always	Always	Sometimes	Sometimes	Sometimes	Rarely	Never	Never	Rarely	Usually	Always	Sometimes	Rarely	Always	Always	Usually	Usually	Sometimes	United Kingdom	BB2 3HH	Doctor	Male
118234371368	449482920	2023-02-01 21:55:11	2023-02-01 22:03:05	77.71.152.57					5-10	Sometimes	Sometimes	Rarely	Sometimes	Sometimes	Sometimes	Sometimes	Sometimes	Sometimes	Rarely	Rarely	Rarely	Never	Sometimes	Always	Sometimes	Never	Sometimes	Sometimes	Usually	Sometimes	Sometimes	Always	Sometimes	Sometimes	Never	Rarely	Sometimes	Always	Sometimes	Sometimes	Sometimes	Always	Usually	Sometimes	Sometimes	Malta	MSD2090	Doctor	Female
118234355413	449482920	2023-02-01 21:38:34	2023-02-01 21:43:46	93.41.53.45					>10	Rarely	Usually	Usually	Usually	Always	Rarely	Usually	Rarely	Always	Never	Usually	Always	Never	Sometimes	Sometimes	Sometimes	Sometimes	Sometimes	Rarely	Always	Always	Sometimes	Usually	Always	Usually	Sometimes	Sometimes	Rarely	Usually	Rarely	Usually	Always	Always	Usually	Rarely	Always	Italy	13100	Doctor	Female
118234331909	449482920	2023-02-01 21:08:56	2023-02-01 21:15:07	92.251.117.251					5-10	Rarely	Sometimes	Usually	Sometimes	Sometimes	Sometimes	Rarely	Rarely	Rarely	Sometimes	Rarely	Usually	Rarely	Sometimes	Sometimes	Rarely	Rarely	Rarely	Usually	Always	Rarely	Usually	Always	Rarely	Rarely	Never	Never	Rarely	Always	Never	Rarely	Usually	Always	Sometimes	Sometimes	Rarely	Malta	MSD2090	DOCTOR	FEMALE
118234132460	449482920	2023-02-01 17:48:48	2023-02-01 17:53:22	172.225.253.64					>20	Usually	Sometimes	Usually	Always	Always	Usually	Usually	Sometimes	Always	Rarely	Rarely	Usually	Sometimes	Sometimes	Sometimes	Usually	Sometimes	Rarely	Sometimes	Sometimes	Usually	Rarely	Sometimes	Usually	Rarely	Rarely	Rarely	Rarely	Usually	Sometimes	Sometimes	Rarely	Always	Usually	Sometimes	Usually	Belgium	9000	Doctor	Male
118233971175	449482920	2023-02-01 14:45:51	2023-02-01 15:27:09	178.243.7.68					>10	Rarely	I don't know	Sometimes	Sometimes	Sometimes	Usually	Sometimes	Sometimes	Usually	Usually	Sometimes	Always	Usually	Usually	Always	Sometimes	Rarely	Sometimes	Sometimes	Usually	Usually	Never	Usually	Always	Sometimes	Sometimes	Sometimes	Rarely	Usually	Usually	Sometimes	Usually	Always	Sometimes	Always	Sometimes	Türkiye	06510	MD	Female
118233839188	449482920	2023-02-01 12:37:21	2023-02-01 12:42:37	137.22.183.12					>10	Always	Usually	Usually	Always	Usually	Sometimes	Usually	Rarely	Usually	Rarely	Sometimes	Usually	Rarely	Usually	Usually	Sometimes	Sometimes	Never	Usually	Always	Usually	Sometimes	Sometimes	Usually	Sometimes	Never	Rarely	Usually	Usually	Rarely	Sometimes	Always	Usually	Usually	Sometimes	Usually	England	BN2 5BE	Doctor	Female
118233838635	449482920	2023-02-01 12:35:30	2023-02-01 12:41:41	95.10.181.63					<5	Rarely	Usually	Usually	Always	Sometimes	Usually	Always	Rarely	Always	Usually	Sometimes	Always	Sometimes	Usually	Usually	Rarely	Usually	Rarely	Usually	Usually	Rarely	Usually	Always	Usually	Sometimes	Usually	Usually	Sometimes	Always	Usually	Sometimes	Always	Sometimes	Usually	Rarely	Usually	Turkey	16890	MD	Female
118233822192	449482920	2023-02-01 12:00:59	2023-02-01 12:13:01	38.10.68.215					>10	Usually	Rarely	Usually	Usually	Usually	Always	Sometimes	Sometimes	Usually	Rarely	Rarely	Rarely	Rarely	Always	Usually	Sometimes	Rarely	Sometimes	Always	Usually	Usually	Rarely	Usually	Sometimes	Rarely	Rarely	Never	Rarely	Usually	Sometimes	Sometimes	Rarely	Usually	Sometimes	Sometimes	Sometimes	TURKEY	48100	Doctor	male
118233804950	449482920	2023-02-01 11:33:23	2023-02-01 11:42:20	109.144.222.6					5-10	Usually	Always	Usually	Always	Always	Sometimes	Usually	Sometimes	Usually	Rarely	Usually	Usually	Sometimes	Usually	Sometimes	Usually	Sometimes	Rarely	Sometimes	Usually	Usually	Sometimes	Rarely	Usually	Sometimes	Rarely	Rarely	Rarely	Usually	Sometimes	Usually	Usually	Sometimes	Usually	Sometimes	Usually	Wales	SA6 6NL	ACP	Female
118233764578	449482920	2023-02-01 10:19:39	2023-02-01 10:23:28	85.115.53.201					>10	Usually	I don't know	Usually	Usually	Usually	Sometimes	Usually	Sometimes	Usually	Sometimes	Usually	Sometimes	Sometimes	Sometimes	Always	Usually	Sometimes	Rarely	Always	Usually	Usually	Rarely	Sometimes	Usually	Sometimes	Sometimes	Sometimes	Usually	Usually	Sometimes	Usually	Usually	Usually	Usually	Sometimes	Usually	England	GU16 7UJ	Doctor	Female
118233750980	449482920	2023-02-01 09:48:20	2023-02-01 09:54:51	46.11.243.114					>10	Usually	Usually	Usually	Rarely	Always	Usually	Sometimes	Rarely	Rarely	Never	Sometimes	Sometimes	Never	Usually	Always	Rarely	Rarely	Never	Sometimes	Always	Rarely	Sometimes	Always	Rarely	Sometimes	Sometimes	Never	Rarely	Always	Never	Rarely	Sometimes	Always	Sometimes	Sometimes	Sometimes	Malta	MSD2090	Doctor	Male
118233750815	449482920	2023-02-01 09:40:10	2023-02-01 09:54:30	195.57.118.122					<5	Usually	Usually	Always	Usually	Usually	Usually	Sometimes	Usually	Sometimes	Sometimes	Usually	Usually	Sometimes	Sometimes	Sometimes	Usually	Sometimes	I don't know	Sometimes	Usually	Usually	Sometimes	Sometimes	Sometimes	Usually	Sometimes	Sometimes	I don't know	Always	Sometimes	Usually	Always	Always	Usually	Rarely	Sometimes	Malta	MSD2090	Doctor	Female
118233746902	449482920	2023-02-01 09:39:14	2023-02-01 09:46:22	141.8.102.159					<5	Usually	Usually	Sometimes	Usually	Always	Usually	Sometimes	Sometimes	Rarely	Never	Usually	Usually	Never	Sometimes	Always	Sometimes	Rarely	Never	Sometimes	Usually	Rarely	Sometimes	Always	Rarely	Sometimes	Never	Never	Sometimes	Always	Never	Usually	Always	Sometimes	Usually	Usually	Rarely	Malta	MSD2090	Doctor	Female
118233709685	449482920	2023-02-01 08:18:21	2023-02-01 08:24:02	84.64.207.5					>20	Sometimes	Rarely	Usually	Always	Usually	Usually	Sometimes	Usually	Usually	Sometimes	Usually	Always	Sometimes	Sometimes	Sometimes	Sometimes	Usually	Rarely	Sometimes	Usually	Usually	Usually	Sometimes	Usually	Sometimes	Rarely	Rarely	Always	Always	Usually	Sometimes	Usually	Sometimes	Usually	Sometimes	Usually	England	BB2 3HH	Nurse	Female
118233665880	449482920	2023-02-01 06:32:37	2023-02-01 06:36:55	5.61.122.207					<5	Usually	I don't know	Sometimes	Usually	Sometimes	Usually	Sometimes	Sometimes	Sometimes	Rarely	Sometimes	Always	Rarely	Rarely	Usually	Sometimes	Rarely	Rarely	Usually	Usually	Sometimes	Rarely	Sometimes	Usually	Sometimes	Rarely	Never	I don't know	Always	Never	Sometimes	Rarely	Sometimes	Sometimes	Usually	Sometimes	England	BB2 3HH	Doctor	Female
118233463377	449482920	2023-02-01 00:35:10	2023-02-01 00:43:10	213.40.75.132					5-10	Usually	Sometimes	Always	Always	Usually	Always	Usually	Usually	Usually	Sometimes	Usually	Usually	Sometimes	Usually	Always	Always	Sometimes	Always	Sometimes	Always	Sometimes	Sometimes	Rarely	Sometimes	Always	Never	Rarely	Usually	Always	Usually	Sometimes	Always	Usually	Sometimes	Sometimes	Sometimes	UK	Prefer not to say	Doc	Male
118233412918	449482920	2023-01-31 23:29:14	2023-01-31 23:35:08	131.203.122.225					>20	Usually	Usually	Usually	Always	Usually	Usually	Usually	Usually	Usually	Rarely	Usually	Always	Never	Usually	Sometimes	Always	Sometimes	Rarely	Usually	Sometimes	Usually	Rarely	Always	Usually	Usually	Never	Sometimes	Usually	Usually	Rarely	Usually	Usually	Rarely	Usually	Sometimes	Usually	New Zealand	3204	Doctor	female
118233383762	449482920	2023-01-31 22:52:03	2023-01-31 22:57:53	92.16.29.50					<5	Usually	I don't know	Usually	Always	Always	Usually	Rarely	Always	Usually	Usually	Always	Always	Usually	Usually	Usually	Always	Usually	Usually	Sometimes	Always	Always	Rarely	Rarely	Always	Always	Sometimes	I don't know	Always	Sometimes	Sometimes	Always	Always	Always	Usually	Rarely	Usually	Uk	Bb2 3hh	Doctor	Female
118233381382	449482920	2023-01-31 22:49:14	2023-01-31 22:54:18	88.226.160.71					>10	Usually	Always	Always	Always	Usually	Usually	Usually	Sometimes	Always	Sometimes	Rarely	Usually	Rarely	Usually	Usually	Sometimes	Rarely	Rarely	Sometimes	Usually	Sometimes	Sometimes	Rarely	Rarely	Usually	Rarely	Sometimes	Never	Usually	Usually	Usually	Always	Usually	Usually	Usually	Usually	Turkey	57000	Doctor	Female
118233368720	449482920	2023-01-31 22:32:34	2023-01-31 22:36:33	5.61.122.207					<5	Sometimes	I don't know	Sometimes	I don't know	Sometimes	Always	Usually	Rarely	Usually	Never	Usually	Always	Sometimes	Sometimes	Never	Always	I don't know	Sometimes	Usually	Sometimes	Usually	Rarely	Never	Usually	Sometimes	Sometimes	Rarely	I don't know	Always	Rarely	Sometimes	Sometimes	Usually	Usually	Sometimes	Usually	uk	Bb23hh	Doctor	Female
118233327929	449482920	2023-01-31 21:38:25	2023-01-31 21:43:56	2.101.226.7					>10	Sometimes	Sometimes	Usually	Always	Always	Usually	Sometimes	Rarely	Sometimes	Rarely	Sometimes	Always	Sometimes	Sometimes	Rarely	Usually	Sometimes	Never	Always	Sometimes	Sometimes	Rarely	Rarely	Always	Never	Rarely	Never	Sometimes	Always	Rarely	Sometimes	Always	Always	Usually	Usually	Sometimes	United Kingdom	NG9 1FE	ACP	Female
118233327525	449482920	2023-01-31 21:39:32	2023-01-31 21:43:24	86.185.73.122					<5	Always	Sometimes	Always	Always	Sometimes	Always	Always	Always	Always	Always	Always	Always	Sometimes	Sometimes	Always	Always	Sometimes	Always	Rarely	Always	Sometimes	Never	Never	Always	Sometimes	Rarely	Never	Usually	Always	Rarely	Always	Always	Sometimes	Always	Rarely	Usually	united kingdom’s	BB2 3HH	doctor	malr
118233324465	449482920	2023-01-31 21:28:28	2023-01-31 21:39:28	148.252.128.241					5-10	Sometimes	Sometimes	Sometimes	Usually	Usually	Sometimes	Sometimes	Rarely	Rarely	Rarely	Rarely	Usually	Rarely	Never	Usually	Usually	Sometimes	Rarely	Sometimes	Usually	Sometimes	Sometimes	Sometimes	Sometimes	Rarely	Never	Never	Rarely	Always	Never	Rarely	Sometimes	Always	Usually	Sometimes	Sometimes	NI	BT63 5QQ	Nurse	Female
118233322925	449482920	2023-01-31 21:31:02	2023-01-31 21:37:28	51.190.201.202					<5	Usually	Sometimes	Always	Always	Always	Usually	Usually	Usually	Usually	Usually	Usually	Usually	Rarely	Sometimes	Usually	Usually	Sometimes	Sometimes	Never	Always	Usually	Sometimes	Sometimes	Usually	Always	Rarely	Rarely	Usually	Always	Never	Always	Always	Usually	Usually	Sometimes	Usually	United Kingdom	BB2 3HH	Doctor	Male
118233319177	449482920	2023-01-31 21:20:48	2023-01-31 21:32:46	51.198.79.231					>10	Always	Always	Always	Always	Always	Sometimes	Always	Always	Usually	Rarely	Usually	Always	Sometimes	Rarely	Always	Always	Always	Sometimes	Usually	Always	Always	Rarely	Rarely	Always	Sometimes	Sometimes	Rarely	Usually	Always	Rarely	Usually	Always	Always	Usually	Sometimes	Usually	UK	BB2 3HH	Doctor	Male
118233313799	449482920	2023-01-31 21:14:04	2023-01-31 21:26:00	159.146.121.89					5-10	Sometimes	Sometimes	Usually	Usually	Rarely	Sometimes	Usually	Rarely	Usually	Sometimes	Rarely	Sometimes	Rarely	Sometimes	Usually	Usually	Always	Always	Rarely	Always	Sometimes	Sometimes	Sometimes	Sometimes	Rarely	Rarely	Rarely	Sometimes	Usually	Sometimes	Rarely	Always	Always	Usually	Sometimes	Usually	Turkey	52200	Doctor	Male
118233298956	449482920	2023-01-31 21:01:34	2023-01-31 21:07:54	86.184.74.98					>20	Usually	Always	Always	Usually	Always	Usually	Usually	Sometimes	Always	Rarely	Usually	Always	Sometimes	Usually	Sometimes	Sometimes	Sometimes	Rarely	Sometimes	Rarely	Usually	Rarely	Sometimes	Usually	Sometimes	Sometimes	Never	Rarely	Always	Rarely	Usually	Usually	Sometimes	Usually	Rarely	Usually	UK	WR5 1DD	Doctor	Female
118233278866	449482920	2023-01-31 20:08:35	2023-01-31 20:45:45	209.93.196.95					>10	Sometimes	Sometimes	Usually	Always	Rarely	Rarely	Usually	Rarely	Usually	Rarely	Usually	Usually	Rarely	Sometimes	Usually	Usually	Sometimes	Rarely	Sometimes	Sometimes	Usually	Usually	Always	Usually	Rarely	Never	Never	Usually	Usually	Never	Rarely	Usually	Sometimes	Usually	Sometimes	Usually	Uk	NN1 5BD	Doctor	Male
118233263066	449482920	2023-01-31 20:16:31	2023-01-31 20:27:20	136.23.4.19					<5	Usually	Usually	Sometimes	Usually	Usually	Sometimes	Sometimes	Sometimes	Usually	Rarely	Usually	Usually	Never	Sometimes	Usually	Sometimes	Sometimes	Sometimes	Sometimes	Usually	Sometimes	Sometimes	Sometimes	Usually	Sometimes	Rarely	Never	Sometimes	Always	Rarely	Usually	Usually	Sometimes	Usually	Sometimes	Usually	United Kingdom	NG7 2UH	Doctor	Male
118233258381	449482920	2023-01-31 20:09:06	2023-01-31 20:21:56	176.54.230.187					>10	Usually	Rarely	Usually	Always	Rarely	Sometimes	Rarely	Rarely	Always	Sometimes	Never	Usually	Rarely	Usually	Always	Rarely	Rarely	Rarely	Always	Rarely	Sometimes	Sometimes	Sometimes	Usually	Rarely	Never	Never	Never	Never	Sometimes	Never	Always	Sometimes	Usually	Usually	Sometimes	Turkey	45000	Doctor	Male
118233257420	449482920	2023-01-31 20:15:21	2023-01-31 20:20:52	81.100.95.180					>20	Always	Usually	Always	Always	Always	Usually	Always	Usually	Always	Sometimes	Usually	Always	Usually	Usually	Sometimes	Always	Sometimes	Rarely	Never	Always	Usually	Never	Rarely	Always	Always	Usually	Never	Usually	Always	Always	Always	Always	Sometimes	Always	Rarely	Always	England	NG7 2UH	Doctor	Male
118233250966	449482920	2023-01-31 20:04:50	2023-01-31 20:13:44	85.106.107.44					<5	Usually	I don't know	Always	Rarely	Rarely	Rarely	Never	Never	Usually	Rarely	Never	Never	Usually	Always	Always	Never	Rarely	Never	Sometimes	Usually	Rarely	Usually	Always	Sometimes	Rarely	Usually	Usually	Never	Always	Usually	Rarely	Sometimes	Always	Usually	Rarely	Sometimes	Turkey	10400	Doctor	Male
118233241607	449482920	2023-01-31 19:58:14	2023-01-31 20:03:49	86.170.187.81					>20	Always	Always	Always	Always	Always	Usually	Always	Usually	Usually	Never	Usually	Always	Rarely	Sometimes	Usually	Usually	Rarely	Never	Usually	Usually	Sometimes	Rarely	Sometimes	Usually	Usually	Rarely	Never	Usually	Always	Sometimes	Usually	Always	Usually	Always	Sometimes	Sometimes	UK	NG7	Dr	F
118233195212	449482920	2023-01-31 18:55:55	2023-01-31 19:13:03	159.146.87.208					>20	Never	Rarely	Never	Usually	Never	Sometimes	Never	Never	Usually	Rarely	Never	Rarely	Never	Usually	Usually	Rarely	Never	Never	Always	Rarely	Rarely	Usually	Usually	Sometimes	Never	Rarely	Never	Never	Always	Usually	Never	Sometimes	Usually	Usually	Sometimes	Usually	Turkey	52400	Doctor	Male
118232940604	449482920	2023-01-31 17:53:15	2023-01-31 18:01:23	88.230.239.250					>10	I don't know	Never	Always	Usually	Sometimes	Sometimes	Always	Rarely	Usually	Sometimes	Never	Rarely	Rarely	Always	Sometimes	Never	Rarely	Rarely	Usually	Always	Never	Sometimes	Usually	Never	Sometimes	Never	Never	Sometimes	Usually	Never	Sometimes	Sometimes	Rarely	Sometimes	Usually	Usually	Türkiye	99	Doctor	Female
118232930914	449482920	2023-01-31 17:53:30	2023-01-31 17:59:04	88.238.144.67					<5	Always	Sometimes	Always	Usually	Sometimes	Rarely	Rarely	Never	Sometimes	Rarely	Rarely	Sometimes	Never	Sometimes	Usually	Sometimes	Sometimes	Rarely	Always	Rarely	Rarely	Usually	Usually	Usually	Never	Never	Never	Rarely	Always	Rarely	Never	Rarely	Usually	Rarely	Usually	Sometimes	Türkiye	06500	Dr	Male
118232928180	449482920	2023-01-31 17:40:51	2023-01-31 17:56:27	46.106.227.160					<5	Rarely	Always	Usually	Usually	Usually	Usually	Usually	Usually	Always	Usually	Rarely	Rarely	Sometimes	Rarely	Always	Sometimes	Usually	Sometimes	Usually	Sometimes	Usually	Sometimes	Sometimes	Always	Rarely	Sometimes	Rarely	Rarely	Usually	Sometimes	Never	Sometimes	Usually	Usually	Rarely	Usually	Turkey	34844	Docyor	Female
118232920888	449482920	2023-01-31 17:44:21	2023-01-31 17:49:43	176.234.224.100					<5	Never	Sometimes	Never	Rarely	Never	Never	Never	Never	Rarely	Never	Rarely	Never	Never	Rarely	Usually	Never	Never	Never	Always	Never	Never	Rarely	Rarely	Sometimes	Never	Never	Never	Never	Never	Never	Never	Never	Always	Never	Usually	Never	Turkey	0000	Doctor	Female
118232916868	449482920	2023-01-31 17:38:37	2023-01-31 17:45:39	213.14.167.120					5-10	Always	Sometimes	I don't know	Usually	Sometimes	Rarely	I don't know	Never	Rarely	Rarely	Never	Rarely	Rarely	Usually	Always	Rarely	Never	Never	Always	Rarely	Never	Sometimes	Never	Sometimes	Never	Never	Sometimes	I don't know	Usually	Rarely	Never	Never	Always	Sometimes	Usually	Sometimes	Turkey	59850	Doctor	Female
118232905327	449482920	2023-01-31 17:27:44	2023-01-31 17:35:19	217.131.86.162					5-10	Never	Rarely	Rarely	Sometimes	Sometimes	Sometimes	Rarely	Rarely	Usually	Sometimes	Never	Usually	Never	Usually	Usually	Sometimes	Sometimes	Rarely	Usually	Sometimes	Rarely	Sometimes	Always	Rarely	Never	Never	Never	Never	Usually	Rarely	Never	Never	Usually	Rarely	Sometimes	Rarely	Türkiye	59850	Doctor	Female
118232901214	449482920	2023-01-31 17:22:18	2023-01-31 17:33:05	176.219.238.230					>10	Always	Usually	Always	Always	Usually	Usually	Sometimes	Usually	Usually	Sometimes	Rarely	Sometimes	Never	Usually	Sometimes	Rarely	Sometimes	Sometimes	Sometimes	Usually	Rarely	Rarely	Always	Usually	Rarely	Usually	Rarely	Rarely	Always	Usually	Sometimes	Usually	Sometimes	Usually	Rarely	Usually	Turkey	38000	Doctor	Male
118232880642	449482920	2023-01-31 16:59:28	2023-01-31 17:11:55	95.8.208.209					>10	Usually	Always	Usually	Usually	Usually	Usually	Sometimes	Sometimes	Always	Usually	Sometimes	Always	Rarely	Usually	Usually	Usually	Usually	Sometimes	Usually	Rarely	Usually	Usually	Always	Always	Rarely	Usually	Rarely	Rarely	Always	Sometimes	Rarely	Usually	Sometimes	Usually	Rarely	Usually	Turkiye	34899	Doctor	Female
118232526746	449482920	2023-01-31 09:46:23	2023-01-31 09:52:16	213.195.106.192					<5	Usually	Sometimes	Usually	Always	Sometimes	Always	Usually	Rarely	Usually	Sometimes	Usually	Always	Sometimes	Always	Sometimes	Sometimes	Usually	Sometimes	Usually	Always	Sometimes	Rarely	Rarely	Rarely	Usually	Usually	Rarely	Sometimes	Sometimes	Never	Usually	Always	Always	Usually	Usually	Sometimes	Spain	08025	Doctor	Male
118232478642	449482920	2023-01-31 08:01:09	2023-01-31 08:23:02	185.201.24.30					>10	Usually	Always	Always	Usually	Always	Sometimes	Always	Usually	Sometimes	Usually	Usually	Usually	Usually	Always	Always	Usually	Usually	Sometimes	Sometimes	Always	Usually	Rarely	Rarely	Always	Usually	Rarely	Rarely	Sometimes	Rarely	Sometimes	Usually	Always	Sometimes	Usually	Usually	Usually	Georgia	0186	Doctor	Male
118232328419	449482920	2023-01-31 03:03:43	2023-01-31 03:06:27	27.99.62.20					5-10	Usually	Usually	Usually	Always	Usually	Sometimes	Usually	Usually	Always	Always	Usually	Usually	Sometimes	Sometimes	Usually	Usually	Sometimes	Usually	Sometimes	Always	Usually	Rarely	Sometimes	Usually	Always	Usually	Sometimes	Rarely	Rarely	Sometimes	Always	Always	Sometimes	Usually	Rarely	Sometimes	Australia	4350	Doctor	Female
118232289157	449482920	2023-01-31 01:43:33	2023-01-31 01:51:27	203.0.173.98					>20	Usually	Usually	Usually	Sometimes	Usually	Sometimes	Usually	Rarely	Always	Rarely	Sometimes	Usually	Sometimes	Sometimes	Rarely	Usually	Rarely	Rarely	Sometimes	Usually	Usually	Usually	Sometimes	Sometimes	Sometimes	Rarely	Rarely	Sometimes	Usually	Rarely	Usually	Usually	Sometimes	Usually	Sometimes	Usually	Australia	6009	Doctor	Male
118232258142	449482920	2023-01-31 00:43:51	2023-01-31 00:53:36	195.62.170.82					>10	Sometimes	Usually	Usually	Sometimes	Usually	Usually	Usually	Rarely	Usually	Rarely	Rarely	Always	Never	Usually	Usually	Sometimes	Sometimes	Rarely	Usually	Usually	Sometimes	Usually	Usually	Sometimes	Rarely	Never	Rarely	Sometimes	Usually	Usually	Sometimes	Sometimes	Always	Rarely	Always	Sometimes	Italy	40026	doctor	male
118232252303	449482920	2023-01-31 00:40:15	2023-01-31 00:43:12	27.33.66.1					>20	Usually	Usually	Usually	Usually	Usually	Sometimes	Usually	Sometimes	Usually	Sometimes	Sometimes	Always	Sometimes	Usually	Sometimes	Usually	Sometimes	Rarely	Sometimes	Usually	Usually	Sometimes	Always	Usually	Sometimes	Usually	Never	Sometimes	Sometimes	Rarely	Usually	Usually	Usually	Usually	Sometimes	Usually	Australia	3011	Doctor	Female
118231927793	449482920	2023-01-30 18:01:02	2023-01-30 18:12:55	199.115.241.167					>20	Usually	Sometimes	Usually	Usually	Always	Always	Usually	Usually	Usually	Always	Always	Usually	Usually	Usually	Sometimes	Rarely	Sometimes	Sometimes	Rarely	Usually	Usually	Never	Never	Usually	Usually	Usually	Rarely	Sometimes	Sometimes	Always	Usually	Usually	Sometimes	Usually	Sometimes	Usually	Sweden	58185	Dr	Female
118231677863	449482920	2023-01-30 13:43:38	2023-01-30 13:50:41	164.11.203.50					>10	Sometimes	Sometimes	Sometimes	Sometimes	Sometimes	Usually	Rarely	Sometimes	Usually	Sometimes	Sometimes	Usually	Rarely	Usually	Always	Usually	Sometimes	Sometimes	Sometimes	Sometimes	Usually	Rarely	Sometimes	Always	Rarely	Sometimes	Sometimes	Usually	Usually	Rarely	Sometimes	Always	Usually	Usually	Rarely	Sometimes	England	Bs2 8HW	Doctor	Female
118231608209	449482920	2023-01-30 11:31:35	2023-01-30 11:51:52	193.175.73.219					5-10	Sometimes	Sometimes	Rarely	Rarely	Sometimes	Rarely	Always	Never	Always	Usually	Usually	Usually	Rarely	Usually	Always	Rarely	Sometimes	Never	Sometimes	Always	Sometimes	Usually	Usually	Always	Usually	Sometimes	Usually	Sometimes	Sometimes	Rarely	Sometimes	Usually	Sometimes	Always	Rarely	Always	Germany	10117	Doctor	female
118231597328	449482920	2023-01-30 11:12:52	2023-01-30 11:31:09	193.255.55.179					>10	Usually	Rarely	Always	Sometimes	Sometimes	Sometimes	Sometimes	Rarely	Usually	Rarely	Never	Usually	Never	Never	Always	Sometimes	Sometimes	Rarely	Rarely	Always	Usually	Rarely	Always	Rarely	Sometimes	Sometimes	Never	Sometimes	Always	Rarely	Sometimes	Usually	Usually	Usually	Rarely	Usually	Türkiye	20160	doctor	female
118231524039	449482920	2023-01-30 08:27:04	2023-01-30 09:06:32	85.76.20.5					5-10	I don't know	Usually	Usually	Sometimes	Never	Rarely	Usually	Never	Always	Sometimes	Usually	Always	Rarely	Always	I don't know	Rarely	Never	Never	Usually	Sometimes	Usually	Never	Never	Usually	Always	Rarely	Sometimes	I don't know	Usually	Always	Rarely	Usually	Usually	Usually	Rarely	Usually	Finland	96440	Nurse	Female
118231509438	449482920	2023-01-30 08:30:03	2023-01-30 08:34:20	176.205.138.67					>20	Usually	Always	Sometimes	Usually	Always	Sometimes	Usually	Sometimes	Usually	Sometimes	Usually	Always	Sometimes	Usually	Usually	Sometimes	Usually	Rarely	Rarely	Always	Usually	Rarely	Rarely	Sometimes	Sometimes	Sometimes	Rarely	Sometimes	Usually	Rarely	Sometimes	Sometimes	Usually	Usually	Sometimes	Usually	United Arab Emirtes	NA	Doctor	Male
118231484703	449482920	2023-01-30 07:26:53	2023-01-30 07:31:20	91.235.141.253					>20	Always	Usually	Always	Usually	Always	Always	Always	Usually	Usually	Usually	Usually	Always	Usually	Usually	Rarely	Usually	Usually	Usually	Rarely	Always	Usually	Never	Rarely	Always	Always	Usually	Usually	Usually	Rarely	Always	Always	Usually	Sometimes	Usually	Rarely	Always	France	37000	Doctor	Male
118231296610	449482920	2023-01-29 23:00:43	2023-01-29 23:06:45	82.181.223.202					>20	Sometimes	Sometimes	I don't know	Rarely	Sometimes	Always	Rarely	Never	Sometimes	I don't know	Never	Sometimes	Sometimes	Rarely	Usually	Sometimes	Never	Rarely	Usually	Rarely	Sometimes	Always	Always	Sometimes	Usually	Never	Never	Rarely	Never	Rarely	Sometimes	Sometimes	Always	Rarely	Usually	Sometimes	Finland	00270	Nurse	Female
118231259673	449482920	2023-01-29 20:42:26	2023-01-29 20:51:59	86.115.21.171					<5	Always	Sometimes	Usually	Always	Usually	Usually	Usually	Rarely	Always	Usually	Usually	Always	Sometimes	Sometimes	Usually	Sometimes	Rarely	Rarely	Usually	Always	Sometimes	Sometimes	Rarely	Usually	Always	Sometimes	Sometimes	Sometimes	Sometimes	Always	Sometimes	Usually	Usually	Usually	Sometimes	Sometimes	Finland	00029	Yes	Female
118231244645	449482920	2023-01-29 19:50:20	2023-01-29 19:57:27	85.76.43.170					<5	Always	Sometimes	I don't know	Usually	Always	Always	I don't know	Usually	Always	I don't know	Always	Usually	Usually	Always	Usually	Always	I don't know	Usually	Sometimes	Always	Always	Rarely	Rarely	Usually	Always	Always	Sometimes	Sometimes	Sometimes	Usually	Usually	Always	Usually	Always	Rarely	I don't know	Finland	45100	Nurse	Female
118231241457	449482920	2023-01-29 19:37:22	2023-01-29 19:44:43	85.76.118.77					5-10	Rarely	Rarely	Rarely	Usually	Rarely	Usually	Sometimes	Rarely	Always	Rarely	Usually	Usually	Rarely	Rarely	Always	Sometimes	Never	Never	Usually	Sometimes	Usually	Sometimes	Sometimes	Usually	Usually	Sometimes	Rarely	Never	Never	Usually	Sometimes	Sometimes	Sometimes	Usually	Rarely	Usually	Finland	00290	Nurse	Female
118231226604	449482920	2023-01-29 18:40:55	2023-01-29 18:48:05	93.106.137.239					<5	Rarely	Never	Sometimes	Always	Sometimes	Usually	Usually	Sometimes	Always	Usually	Usually	Usually	Never	Usually	Sometimes	Sometimes	Rarely	Rarely	Usually	Sometimes	Usually	Sometimes	Sometimes	Usually	Usually	Never	Rarely	Rarely	Always	Usually	Sometimes	Never	Usually	Usually	Sometimes	Sometimes	Finland	50100	Nurse	Female
118231226474	449482920	2023-01-29 18:36:12	2023-01-29 18:47:35	88.112.34.70					<5	Usually	I don't know	I don't know	Rarely	Rarely	Usually	Sometimes	Rarely	Usually	Usually	Usually	Rarely	Sometimes	Rarely	Sometimes	Usually	Sometimes	Sometimes	Sometimes	Always	Usually	Rarely	I don't know	Rarely	Rarely	Rarely	Sometimes	I don't know	Usually	Always	Usually	Sometimes	Usually	Usually	Rarely	Usually	Finland	02740	Doctor	Female
118231216040	449482920	2023-01-29 18:04:20	2023-01-29 18:09:02	109.240.36.185					<5	Usually	I don't know	Sometimes	Usually	Sometimes	Usually	I don't know	Usually	Usually	I don't know	Usually	Usually	Sometimes	Sometimes	Sometimes	Sometimes	I don't know	Sometimes	Rarely	Usually	Usually	Rarely	Sometimes	Usually	Always	Rarely	Rarely	I don't know	Sometimes	Usually	Usually	Usually	Sometimes	Usually	Rarely	Usually	Finland	33520	Doctor	Femakr
118231213923	449482920	2023-01-29 17:54:46	2023-01-29 18:01:44	62.78.213.31					5-10	Usually	Usually	Sometimes	Rarely	Sometimes	Usually	Usually	Rarely	Always	Sometimes	Usually	Always	Sometimes	Usually	Sometimes	Usually	Sometimes	Usually	Sometimes	Sometimes	Usually	Rarely	Sometimes	Usually	Always	Usually	Usually	Sometimes	Usually	Usually	Usually	Always	Usually	Always	Rarely	Usually	Finland	00700	Doctor	Female
118231211010	449482920	2023-01-29 17:47:10	2023-01-29 17:52:06	87.92.3.175					<5	Usually	Usually	Usually	Usually	Usually	Always	Usually	Sometimes	Always	Usually	Usually	Always	Usually	Always	Sometimes	Sometimes	Usually	Sometimes	Rarely	Always	Usually	Rarely	Sometimes	Sometimes	Usually	Sometimes	Rarely	Sometimes	I don't know	Always	Usually	Usually	Usually	Usually	Sometimes	Usually	Finland	01400	Doctor	Male
118231049401	449482920	2023-01-29 08:07:07	2023-01-29 08:10:05	46.122.1.82					>10	Sometimes	Rarely	Rarely	Sometimes	Rarely	Sometimes	Rarely	Usually	Sometimes	Sometimes	Usually	Usually	Sometimes	Sometimes	Usually	Sometimes	Rarely	Never	Usually	Rarely	Rarely	Sometimes	Always	Sometimes	Rarely	Rarely	Rarely	Rarely	Usually	Rarely	Rarely	Rarely	Sometimes	Usually	Sometimes	Usually	Slovenia	2000	Doctor	Female
118231047752	449482920	2023-01-29 07:57:34	2023-01-29 08:03:18	217.208.46.7					5-10	Always	Usually	Always	Usually	Sometimes	Usually	Usually	Always	Always	Usually	Always	Always	Usually	Usually	Never	Always	Usually	Rarely	Never	Always	Usually	Never	Sometimes	Usually	Usually	Usually	Always	Always	Rarely	Always	Always	Usually	Rarely	Always	Never	Always	Sweden	76164	doctor	Female
118230972833	449482920	2023-01-29 03:13:55	2023-01-29 03:20:28	5.195.38.6					>10	Usually	Usually	Usually	Usually	Sometimes	Usually	Usually	Sometimes	Always	Usually	Usually	Usually	Usually	Sometimes	Sometimes	Usually	Usually	Sometimes	Never	Always	Sometimes	Rarely	Rarely	Always	Usually	Rarely	Sometimes	Usually	Sometimes	Usually	Sometimes	Sometimes	Sometimes	Usually	Sometimes	Usually	Sweden	11281	Doctor	Male
118230798758	449482920	2023-01-28 17:32:08	2023-01-28 17:40:14	143.177.199.99					>10	Usually	Usually	Sometimes	Always	Sometimes	Always	Sometimes	Rarely	Always	Usually	Usually	Always	Sometimes	Always	Sometimes	Always	Sometimes	Rarely	Sometimes	Usually	Usually	Never	Always	Usually	Sometimes	Rarely	Rarely	Never	Sometimes	Always	Usually	Sometimes	Sometimes	Usually	Rarely	Usually	Netherlands	7512	Doctor	Male
118230791897	449482920	2023-01-28 17:16:51	2023-01-28 17:22:27	185.50.99.245					5-10	Usually	Usually	Usually	Usually	Sometimes	Sometimes	Usually	Sometimes	Usually	Rarely	Sometimes	Always	Rarely	Sometimes	Sometimes	Usually	Sometimes	Sometimes	Sometimes	Usually	Usually	Rarely	Rarely	Sometimes	Sometimes	Rarely	Rarely	I don't know	Sometimes	Usually	Usually	Usually	Sometimes	Usually	Sometimes	Usually	Estonia	13419	Doctor	Female
118230782837	449482920	2023-01-28 16:59:46	2023-01-28 17:00:44	104.28.111.31					5-10	Sometimes	Usually	Rarely	Always	Usually	Usually	Usually	Never	Sometimes	Never	Usually	Rarely	Never	Rarely	Sometimes	Sometimes	Sometimes	Sometimes	Rarely	Always	Usually	Sometimes	Always	Sometimes	Usually	Sometimes	Never	Sometimes	Always	Rarely	Usually	Usually	Sometimes	Usually	Rarely	Always	México	07950	Doctor	Male
118230758475	449482920	2023-01-28 15:56:04	2023-01-28 16:00:55	102.119.41.51					5-10	Sometimes	Sometimes	Rarely	Rarely	Rarely	Usually	Never	Never	Usually	Usually	Rarely	Usually	Always	Usually	Usually	Rarely	Sometimes	Sometimes	Sometimes	Always	Usually	Usually	Usually	Sometimes	Sometimes	Usually	Usually	Never	Usually	Never	Sometimes	Sometimes	Usually	Sometimes	Sometimes	Usually	Mauritius	71250	Doctor	Male
118230721633	449482920	2023-01-28 14:16:18	2023-01-28 14:25:37	91.159.3.37					<5	Sometimes	Usually	Usually	I don't know	Usually	Usually	Usually	Usually	Always	Usually	Usually	Usually	Sometimes	Usually	Usually	Sometimes	Sometimes	Sometimes	Sometimes	Always	Usually	Rarely	Rarely	Usually	Always	Sometimes	Sometimes	I don't know	Sometimes	Usually	Usually	Usually	Rarely	Always	Rarely	Usually	Finland	13530	Nurse	Female
118230677954	449482920	2023-01-28 12:08:00	2023-01-28 12:14:03	193.210.164.94					>10	Sometimes	Rarely	Usually	Always	Always	Rarely	Usually	Usually	Usually	Usually	Usually	Usually	Sometimes	Usually	Always	Sometimes	Sometimes	Rarely	Sometimes	Usually	Sometimes	Rarely	Sometimes	Always	Always	Sometimes	Always	Sometimes	Sometimes	Usually	Usually	Usually	Always	Usually	Rarely	Usually	Finland	40100	Nurse	Female
118230664379	449482920	2023-01-28 11:19:05	2023-01-28 11:26:18	81.83.223.26					>20	Sometimes	Always	Usually	Always	Sometimes	Usually	Usually	Sometimes	Usually	Usually	Usually	Usually	Sometimes	Usually	Sometimes	Sometimes	Sometimes	Rarely	Sometimes	Usually	Usually	Rarely	Usually	Usually	Usually	Sometimes	Rarely	Usually	Usually	Usually	Usually	Usually	Sometimes	Usually	Always	Always	Belgium	2440	Doctor	Male
118230638411	449482920	2023-01-28 09:47:57	2023-01-28 09:55:25	85.76.50.21					5-10	Sometimes	Rarely	Usually	Usually	Rarely	Sometimes	Usually	Rarely	Usually	Usually	Usually	Usually	Rarely	Always	Usually	Usually	Usually	Sometimes	Usually	Usually	Usually	Rarely	Rarely	Sometimes	Usually	Sometimes	Sometimes	Usually	Rarely	Usually	Sometimes	Rarely	Usually	Usually	Sometimes	Usually	Finland	80210	A nurse	Female
118230625667	449482920	2023-01-28 09:06:33	2023-01-28 09:11:06	37.167.10.207					<5	Rarely	Sometimes	Sometimes	Always	Usually	Sometimes	Rarely	Sometimes	Sometimes	Rarely	Usually	I don't know	Never	Never	Usually	Never	Rarely	Never	Sometimes	Always	Usually	Always	Always	Never	Sometimes	Never	Never	Never	Always	Never	Never	Sometimes	Always	Usually	Always	Usually	France	78000	Dr	Female
118230593482	449482920	2023-01-28 07:01:02	2023-01-28 07:06:01	223.190.90.209					>20	Usually	Sometimes	Usually	Always	Usually	Sometimes	Always	Usually	Usually	Sometimes	Sometimes	Usually	Sometimes	Sometimes	Usually	Usually	Sometimes	Sometimes	Sometimes	Always	Usually	Sometimes	Usually	Usually	Usually	Sometimes	Sometimes	Usually	Usually	Usually	Usually	Usually	Sometimes	Usually	Sometimes	Usually	India	122018	Doctor	Male
118230587224	449482920	2023-01-28 06:37:17	2023-01-28 06:42:27	85.76.42.155					<5	Always	Sometimes	Sometimes	Usually	Usually	Usually	Sometimes	Rarely	Usually	Rarely	Usually	Always	Rarely	Usually	Sometimes	Sometimes	Rarely	Rarely	Usually	Usually	Rarely	Sometimes	Sometimes	Always	Usually	Rarely	Sometimes	Sometimes	Sometimes	Usually	Usually	Always	Sometimes	Always	Sometimes	Usually	Finland	05830	Nurse	Female
118230404704	449482920	2023-01-27 23:14:50	2023-01-27 23:18:55	84.69.79.255					>20	Always	Usually	Sometimes	Always	Sometimes	Sometimes	Rarely	Never	Rarely	Rarely	Sometimes	Always	Rarely	Rarely	Usually	Usually	Usually	Never	Sometimes	I don't know	Rarely	Sometimes	Sometimes	Rarely	Rarely	Never	Rarely	Usually	Usually	Usually	Sometimes	Always	Usually	Usually	Sometimes	Sometimes	United Kingdom	OX3 9DU	Nurse	Female
118230275959	449482920	2023-01-27 20:07:51	2023-01-27 20:13:11	187.188.93.18					>20	Usually	Usually	Sometimes	Always	Usually	Usually	Usually	Sometimes	Usually	Usually	Always	Usually	Usually	Sometimes	Rarely	Always	Usually	Usually	Rarely	Always	Usually	Sometimes	Sometimes	Usually	Usually	Usually	Sometimes	Usually	Sometimes	Usually	Always	Always	Rarely	Always	Sometimes	Usually	Mexico	50100	Doctor	Male
118230230461	449482920	2023-01-27 19:03:06	2023-01-27 19:16:21	109.240.95.76					<5	Never	Sometimes	Rarely	Sometimes	Always	Always	Always	Usually	Always	Usually	Usually	Always	Never	Usually	Always	Sometimes	Sometimes	Sometimes	Sometimes	Always	Usually	Rarely	Never	Always	Usually	Rarely	Sometimes	Usually	Rarely	Usually	Sometimes	Always	Sometimes	Always	Rarely	Always	Finland	00000	Nurse	Male
118230214605	449482920	2023-01-27 18:52:07	2023-01-27 18:56:43	217.140.212.102					<5	Usually	Sometimes	Sometimes	Usually	Usually	Sometimes	Usually	Sometimes	Usually	I don't know	Usually	Always	Sometimes	Usually	Rarely	Sometimes	Rarely	Sometimes	Sometimes	Usually	Sometimes	Rarely	Never	Usually	Usually	Sometimes	Rarely	Usually	Usually	Always	Usually	Sometimes	Usually	Sometimes	Sometimes	Sometimes	Finland	48210	Nurse	Male
118230191137	449482920	2023-01-27 18:30:50	2023-01-27 18:37:53	5.25.146.228					<5	Rarely	Usually	Usually	Usually	Always	Sometimes	Rarely	Rarely	Sometimes	Never	Sometimes	Rarely	Never	Sometimes	Always	Rarely	Never	Never	Usually	Always	Rarely	Usually	Usually	Sometimes	Rarely	Never	Sometimes	Rarely	Always	Never	Always	Always	Usually	Always	Usually	Sometimes	Türkiye	40100	Doctor	Male
118230024932	449482920	2023-01-27 17:18:01	2023-01-27 17:24:08	176.93.140.24					<5	Sometimes	Sometimes	Rarely	Sometimes	Sometimes	Always	Never	Sometimes	Usually	Usually	Usually	Usually	Rarely	Usually	Sometimes	Usually	Rarely	Rarely	Sometimes	Sometimes	Usually	Rarely	Sometimes	Sometimes	Usually	Rarely	Usually	Sometimes	Usually	Sometimes	Sometimes	Sometimes	Sometimes	Usually	Sometimes	Sometimes	Finland	00290	Doctor	Female
118230008110	449482920	2023-01-27 16:53:29	2023-01-27 17:05:24	85.76.3.119					5-10	Usually	Sometimes	Sometimes	Always	Sometimes	Sometimes	Sometimes	Usually	Always	Usually	Usually	Always	Sometimes	Usually	Usually	Usually	Sometimes	Rarely	Rarely	Always	Usually	Rarely	Rarely	Usually	Sometimes	Sometimes	Sometimes	Sometimes	Sometimes	Usually	Sometimes	Usually	Sometimes	Usually	Rarely	Sometimes	Finland	90029	Nurse	Male
118229993383	449482920	2023-01-27 16:40:23	2023-01-27 16:48:36	217.102.251.26					<5	Always	I don't know	Usually	Usually	Usually	Usually	Always	Usually	Usually	Usually	Always	Always	Usually	Usually	I don't know	Usually	Usually	Usually	Sometimes	Usually	Usually	Rarely	Sometimes	Usually	Usually	Usually	Usually	Usually	Sometimes	Always	Usually	Usually	Usually	Usually	Rarely	Usually	Finland	40620	Doctor	Female
118229906853	449482920	2023-01-27 15:11:52	2023-01-27 15:16:15	109.43.112.43					<5	Rarely	I don't know	Sometimes	Rarely	Sometimes	Usually	Usually	Rarely	Usually	Usually	Usually	Always	Sometimes	Rarely	Usually	Usually	Rarely	Rarely	Sometimes	Usually	Usually	Usually	Always	Usually	Usually	Sometimes	Rarely	Sometimes	Sometimes	Rarely	Sometimes	Rarely	Sometimes	Usually	Rarely	Usually	Germany	13357	doctor	female
118229896845	449482920	2023-01-27 14:59:19	2023-01-27 15:04:14	217.140.212.94					<5	Usually	I don't know	Rarely	Sometimes	Rarely	Usually	Usually	Never	Usually	Rarely	Usually	Always	Usually	Always	Rarely	Rarely	I don't know	Never	Sometimes	Usually	Sometimes	Rarely	Sometimes	Rarely	Usually	Sometimes	Rarely	Sometimes	Sometimes	Always	Always	Usually	Sometimes	Usually	Rarely	Usually	Finland	05850	Doctor	Male
118229836852	449482920	2023-01-27 13:29:59	2023-01-27 13:39:46	85.76.105.131					5-10	Always	Always	Sometimes	Always	I don't know	Usually	I don't know	Sometimes	Always	Usually	Sometimes	Always	Usually	I don't know	Sometimes	Usually	Usually	Sometimes	Rarely	Always	Usually	Rarely	Rarely	I don't know	Always	Usually	Always	Usually	Sometimes	Usually	Always	Always	Usually	Usually	Rarely	Usually	Finland	28500	Nurse	Female
118229834052	449482920	2023-01-27 11:02:31	2023-01-27 13:35:23	80.113.200.135					>10	Always	Usually	Usually	Always	Always	Usually	Sometimes	Rarely	Usually	Sometimes	Usually	Always	Sometimes	Usually	Usually	Usually	Sometimes	Sometimes	Sometimes	Always	Usually	Rarely	Usually	Usually	Usually	Rarely	Usually	Always	Usually	Always	Usually	Always	Usually	Usually	Sometimes	Usually	Netherlands	5623 EJ	doctor	female
118229833096	449482920	2023-01-27 13:28:40	2023-01-27 13:33:51	89.204.137.239					<5	Rarely	Usually	Always	Always	Usually	Sometimes	Rarely	Sometimes	Always	Always	Sometimes	Always	Rarely	Sometimes	Rarely	Usually	Always	Sometimes	Always	Always	Usually	Never	Sometimes	Usually	Sometimes	Rarely	Sometimes	Sometimes	Usually	Always	Usually	Usually	Sometimes	Always	Rarely	Usually	Germany	13353	Nurse	Male
118229779602	449482920	2023-01-27 11:55:22	2023-01-27 12:02:48	91.152.186.194					<5	Sometimes	Rarely	Sometimes	Usually	Sometimes	Usually	Sometimes	Sometimes	Sometimes	Never	Usually	Rarely	Sometimes	Usually	Sometimes	Usually	Sometimes	Sometimes	Sometimes	Usually	Usually	Sometimes	Sometimes	Sometimes	Sometimes	Sometimes	Usually	Usually	Sometimes	Sometimes	Usually	Always	Sometimes	Usually	Sometimes	Usually	Finland	45100	Nurse	Female
118229779498	449482920	2023-01-27 11:56:19	2023-01-27 12:02:35	94.142.239.22					>20	Sometimes	Rarely	Sometimes	Sometimes	Sometimes	Sometimes	Rarely	Always	Always	Sometimes	Sometimes	Always	Rarely	Always	Usually	Usually	Rarely	Rarely	Rarely	Always	Usually	Never	Usually	Usually	Usually	Sometimes	Sometimes	Usually	Usually	Rarely	Sometimes	Usually	Sometimes	Sometimes	Rarely	Sometimes	Czech Republic	27201	Doctor	Female
118229737330	449482920	2023-01-27 10:41:12	2023-01-27 10:45:46	176.93.230.36					<5	Usually	Sometimes	Sometimes	Rarely	Sometimes	Rarely	Rarely	Sometimes	Sometimes	Rarely	Usually	Usually	Sometimes	Usually	I don't know	Rarely	Sometimes	Rarely	Sometimes	Usually	Sometimes	Rarely	Rarely	Usually	Sometimes	Sometimes	Usually	Usually	Usually	Usually	Usually	Sometimes	Usually	Sometimes	Sometimes	Sometimes	Finland	48200	Nurse	Female
118229734807	449482920	2023-01-27 10:34:05	2023-01-27 10:41:15	109.240.252.95					<5	Always	Usually	Usually	Always	Sometimes	Sometimes	I don't know	Usually	Usually	I don't know	Usually	Always	Sometimes	Usually	Sometimes	Usually	Usually	Rarely	Rarely	Always	Usually	Rarely	Rarely	Usually	Usually	Usually	Usually	Always	Sometimes	Usually	Always	Usually	Sometimes	Usually	Sometimes	Usually	Finland	48210	Nurse	Female
118229713564	449482920	2023-01-27 09:57:58	2023-01-27 10:03:20	194.230.161.13					<5	Always	Always	Always	Always	Always	Usually	Usually	Usually	Always	Always	Usually	Always	Usually	Always	Sometimes	Usually	Usually	Rarely	Sometimes	Always	Usually	Rarely	Rarely	Usually	Always	Sometimes	Rarely	Usually	Sometimes	Usually	Usually	Always	Rarely	Usually	Rarely	Usually	switzerland	9008	docotr	female
118229706642	449482920	2023-01-27 09:18:13	2023-01-27 09:49:58	91.198.168.8					>20	Usually	Usually	Sometimes	Usually	Sometimes	Usually	Usually	Sometimes	Always	Usually	Usually	Always	Sometimes	Usually	Sometimes	Usually	Usually	Usually	Rarely	Always	Usually	Rarely	Rarely	Usually	Usually	Sometimes	Usually	Always	Sometimes	Usually	Usually	Sometimes	Sometimes	Usually	Sometimes	Usually	Denmark	4200	Doctor	Male
118229683761	449482920	2023-01-27 09:00:47	2023-01-27 09:04:45	213.161.12.99					>10	Usually	Usually	Usually	Always	Sometimes	Usually	Rarely	Rarely	Usually	Rarely	Usually	Usually	Sometimes	Sometimes	Usually	Sometimes	Rarely	Rarely	Sometimes	Usually	Sometimes	Rarely	Always	Rarely	Sometimes	Rarely	Rarely	Rarely	Usually	Usually	Sometimes	Usually	Sometimes	Usually	Sometimes	Sometimes	Slovenia	2000	Doctor	Male
118229661258	449482920	2023-01-27 08:08:42	2023-01-27 08:16:07	195.65.152.123					>20	Usually	Usually	Always	Always	Always	Always	Always	Always	Always	Usually	Sometimes	Always	Usually	Usually	Usually	Usually	Sometimes	Rarely	Sometimes	Always	Always	Never	Sometimes	Always	Rarely	Rarely	Sometimes	Usually	Usually	Always	Usually	Usually	Always	Usually	Rarely	Usually	Switzerland	1200	Doctor	Male
118229649909	449482920	2023-01-27 07:43:41	2023-01-27 07:48:06	85.194.207.75					5-10	Sometimes	Rarely	Sometimes	Always	Usually	Usually	Usually	Sometimes	Usually	Always	Usually	Sometimes	Rarely	Always	Usually	Usually	Sometimes	Rarely	Always	Usually	Sometimes	Rarely	Sometimes	Usually	Usually	Rarely	Rarely	Sometimes	Usually	Usually	Usually	Usually	Usually	Usually	Sometimes	Usually	Finland	87100	Nurse	Female
118229638694	449482920	2023-01-27 06:44:17	2023-01-27 07:19:35	85.208.39.13					>10	Always	Sometimes	Always	Always	Usually	Always	Always	Always	Usually	Sometimes	Usually	Always	Rarely	Usually	Always	Always	Always	Usually	Never	Always	Usually	Sometimes	Rarely	Always	Usually	Rarely	Sometimes	Always	Usually	Always	Usually	Usually	Usually	Always	Sometimes	Usually	Ireland	H12Y7W1	Doctor	Male
118229450501	449482920	2023-01-27 00:43:47	2023-01-27 00:48:42	213.13.151.117					>20	Never	Always	Rarely	Sometimes	Rarely	Sometimes	Never	Rarely	Usually	Rarely	Usually	Usually	Rarely	Usually	Sometimes	Rarely	Sometimes	Rarely	Usually	Always	Rarely	Rarely	Rarely	Rarely	Usually	Usually	Rarely	Never	Always	Usually	Sometimes	Sometimes	Always	Usually	Sometimes	Sometimes	portugal	4460-299	doctor	female
118229443273	449482920	2023-01-26 23:23:33	2023-01-27 00:35:07	77.221.6.28					>10	Sometimes	Always	Usually	Always	Always	Usually	Always	Usually	Always	Always	Usually	Sometimes	Usually	Always	Always	Always	Sometimes	Usually	Always	Always	Always	Sometimes	Sometimes	Always	Always	Sometimes	Usually	Usually	Usually	Always	Always	Always	Usually	Always	Rarely	Always	Bosnia and Herzegovina	72000	Doctor	Male
118229430214	449482920	2023-01-27 00:07:39	2023-01-27 00:11:51	172.226.0.7					>10	Sometimes	Sometimes	Usually	Usually	Rarely	Sometimes	Rarely	Never	Sometimes	Never	Sometimes	Never	Never	Usually	Always	Rarely	Never	Rarely	Always	Always	Always	Rarely	Rarely	Usually	Rarely	Never	Never	Rarely	Always	Never	Sometimes	Always	Always	Always	Usually	Sometimes	United Kingdom	L4	Doctor	Female
118229361263	449482920	2023-01-26 21:01:44	2023-01-26 22:34:51	190.8.133.106					5-10	Usually	Usually	Usually	Usually	Usually	Usually	Usually	Usually	Usually	Usually	Usually	Usually	Sometimes	Sometimes	Sometimes	Usually	Usually	Usually	Rarely	Always	Usually	Sometimes	Sometimes	Usually	Usually	Sometimes	Sometimes	Sometimes	Usually	Sometimes	Usually	Always	Usually	Always	Sometimes	Usually	PERU	51	DOCTOR	FEMALE
118229336561	449482920	2023-01-26 22:00:23	2023-01-26 22:04:39	159.117.1.11					>20	Sometimes	Usually	Sometimes	Always	Usually	Sometimes	Sometimes	Sometimes	Usually	Sometimes	Usually	Always	Rarely	Usually	Always	Usually	Sometimes	Sometimes	Usually	Always	Always	Rarely	Usually	Usually	Sometimes	Rarely	Usually	Never	Usually	Usually	Usually	Usually	Usually	Usually	Rarely	Usually	New Zealand	8000	Doctor	male
118229240280	449482920	2023-01-26 20:02:12	2023-01-26 20:09:34	87.95.53.60					<5	Always	Usually	Usually	Always	Usually	Usually	Always	Sometimes	Always	Usually	Usually	Always	Sometimes	Usually	Rarely	Always	Sometimes	Usually	Sometimes	Usually	Usually	Rarely	Sometimes	Usually	Usually	Sometimes	Sometimes	Always	Sometimes	Always	Usually	Usually	Usually	Usually	Rarely	Usually	Finland	01300	Nurse	Female
118229207387	449482920	2023-01-26 19:16:06	2023-01-26 19:32:04	185.92.25.7					5-10	Sometimes	Rarely	Rarely	Sometimes	Sometimes	Usually	Sometimes	Sometimes	Sometimes	Rarely	Sometimes	Rarely	Rarely	Sometimes	Always	Sometimes	Rarely	Rarely	Usually	Rarely	Rarely	Sometimes	Usually	Sometimes	Sometimes	Rarely	Sometimes	Sometimes	Usually	Rarely	Usually	Usually	Usually	Sometimes	Sometimes	Rarely	UK	DN2 5LT	Doctor	Male
118229204994	449274088	2023-01-26 19:22:51	2023-01-26 19:29:10	79.106.127.246					<5	Rarely	Usually	Usually	Always	Always	Sometimes	Usually	Rarely	Usually	Sometimes	Rarely	Rarely	Rarely	Rarely	Always	Rarely	Never	Sometimes	Sometimes	Always	Rarely	Never	Never	Sometimes	Rarely	Rarely	Rarely	Never	Sometimes	Rarely	Sometimes	Rarely	Sometimes	Sometimes	Rarely	Sometimes	Albania	1000	Doctor	Male
118229198995	449482920	2023-01-26 19:08:25	2023-01-26 19:21:52	83.131.137.0					5-10	Always	Rarely	Usually	Rarely	Always	Usually	Always	Sometimes	Usually	Usually	Usually	Always	Sometimes	Sometimes	Usually	Rarely	Sometimes	Rarely	Sometimes	Always	Usually	Rarely	Rarely	Usually	Sometimes	Never	Usually	Sometimes	Usually	Sometimes	Usually	Usually	Usually	Usually	Sometimes	Sometimes	Croatia	51000	Doctor	Female
118229060959	449482920	2023-01-26 16:06:13	2023-01-26 17:05:37	85.76.136.116					<5	Always	Usually	Usually	Sometimes	Usually	Usually	Usually	Sometimes	Usually	Usually	Sometimes	Sometimes	Sometimes	Sometimes	Usually	Sometimes	Sometimes	Sometimes	Rarely	Usually	Usually	Rarely	Usually	Usually	Sometimes	Sometimes	Sometimes	Sometimes	Sometimes	Usually	Usually	Usually	Usually	Usually	Sometimes	Usually	Finland	02740 Espoo	Nurse	Male
118229049654	449482920	2023-01-26 16:47:32	2023-01-26 16:51:44	188.60.86.166					>10	Always	Sometimes	Usually	Rarely	Rarely	Usually	Sometimes	Rarely	Usually	Sometimes	Usually	Always	Rarely	Usually	Sometimes	Sometimes	Rarely	Sometimes	Rarely	Usually	Sometimes	Sometimes	Sometimes	Usually	Usually	Rarely	Sometimes	Sometimes	Usually	Rarely	Sometimes	Sometimes	Usually	Always	Sometimes	Usually	Switzerland	8001	Doctor	Male
118229044734	449482920	2023-01-26 16:39:08	2023-01-26 16:46:28	192.71.172.183					>20	Always	Usually	Usually	Always	Always	Usually	Usually	Usually	Always	Usually	Always	Usually	Sometimes	Sometimes	Sometimes	Sometimes	Usually	Sometimes	Never	Always	Always	Rarely	Usually	Always	Usually	Sometimes	Sometimes	Sometimes	Sometimes	Always	Always	Usually	Sometimes	Usually	Sometimes	Always	Italy	31044	Doctor	Male
118229035547	449482920	2023-01-26 16:31:11	2023-01-26 16:36:55	37.33.144.76					5-10	Usually	Sometimes	Sometimes	Usually	Rarely	Sometimes	Usually	Never	Usually	Usually	Usually	Always	Rarely	Always	Always	Rarely	Never	Never	Sometimes	Always	Always	Usually	Sometimes	Always	Always	Rarely	Rarely	Rarely	Rarely	Usually	Always	Always	Usually	Always	Rarely	Usually	Finland	50970, Mikkeli	Nurse	Female
118228937926	449482920	2023-01-26 14:53:58	2023-01-26 14:59:30	87.95.8.72					<5	Sometimes	Sometimes	Rarely	Usually	Sometimes	Sometimes	Sometimes	Rarely	Always	Usually	Usually	Always	Sometimes	Rarely	Usually	Rarely	Sometimes	Rarely	Usually	Always	Usually	Rarely	Rarely	Usually	Rarely	Sometimes	Usually	Rarely	Rarely	Usually	Sometimes	Never	Sometimes	Sometimes	Sometimes	Sometimes	Finland	15850	Nurse	Male
118228903194	449482920	2023-01-26 14:10:03	2023-01-26 14:17:46	85.76.75.130					<5	Usually	Usually	Rarely	Usually	Sometimes	Usually	Rarely	Sometimes	Usually	Sometimes	Usually	Usually	Sometimes	Usually	Usually	Usually	Rarely	Sometimes	Sometimes	Usually	Rarely	Rarely	Rarely	Always	Sometimes	Rarely	Sometimes	Usually	Sometimes	Usually	Sometimes	Sometimes	Always	Usually	Sometimes	Usually	Finland	87200	Nurse	Female
118228867509	449482920	2023-01-26 13:26:54	2023-01-26 13:30:26	88.112.114.152					<5	Usually	Usually	Usually	Usually	Sometimes	Usually	I don't know	Usually	Usually	Sometimes	Usually	Usually	Sometimes	Usually	Sometimes	Sometimes	Usually	Sometimes	Sometimes	Usually	Usually	Rarely	Rarely	Always	Usually	Sometimes	Usually	Usually	Usually	Sometimes	Usually	Usually	Sometimes	Always	Rarely	Usually	Finland	40100	Nurse	Female
118228866955	449482920	2023-01-26 13:23:51	2023-01-26 13:29:39	172.225.27.70					<5	Sometimes	Usually	Usually	Always	Always	Rarely	Sometimes	Sometimes	Usually	Sometimes	Usually	Always	Sometimes	Rarely	Rarely	Always	Sometimes	Usually	Always	Usually	Usually	Sometimes	Usually	Usually	Usually	Sometimes	Rarely	Rarely	Usually	Usually	Usually	Sometimes	Usually	Usually	Rarely	Sometimes	Switzerland	2000	Nurse	Male
118228857647	449482920	2023-01-26 13:04:56	2023-01-26 13:16:09	46.132.45.158					5-10	Always	Usually	Always	Always	Rarely	Usually	Usually	Rarely	Usually	Sometimes	Rarely	Usually	Sometimes	Sometimes	Usually	Usually	Rarely	Usually	Rarely	Always	Usually	Never	Never	Usually	Always	Sometimes	Sometimes	Sometimes	Usually	Usually	Usually	Always	Usually	Always	Sometimes	Usually	Finland	70200	Nurse	Female
118228835799	449482920	2023-01-26 12:42:13	2023-01-26 12:45:39	159.213.49.200					>10	Usually	Usually	Rarely	Usually	Sometimes	Usually	Rarely	Rarely	Always	Usually	Usually	Always	Sometimes	Sometimes	Usually	Rarely	Rarely	Rarely	Sometimes	Usually	Sometimes	Rarely	Usually	Sometimes	Rarely	Rarely	Rarely	Rarely	Usually	Usually	Sometimes	Rarely	Usually	Usually	Sometimes	Usually	italy	50134	Dr	Female
118228817353	449482920	2023-01-26 12:12:25	2023-01-26 12:19:24	88.157.223.18					>10	Always	Usually	Sometimes	Usually	Sometimes	Usually	Sometimes	Sometimes	Sometimes	Sometimes	Usually	Always	Rarely	Usually	Never	Usually	Rarely	Usually	Sometimes	Always	Sometimes	Rarely	Rarely	Sometimes	I don't know	Sometimes	Rarely	Rarely	Sometimes	Usually	Usually	Always	Usually	Usually	Sometimes	Usually	Portugal	4400	Doctor	Female
118228808373	449482920	2023-01-25 08:01:28	2023-01-26 12:05:11	193.146.73.30					>20	Always	Usually	Always	Usually	Usually	Usually	Sometimes	Usually	Always	Usually	Usually	Always	Usually	Usually	Usually	Usually	Rarely	Sometimes	Sometimes	Always	Always	Never	Rarely	Always	Usually	Usually	Usually	Usually	Sometimes	Always	Usually	Usually	Usually	Usually	Rarely	Usually	Spain	47003	Doctor	Male
118228792841	449482920	2023-01-26 11:37:40	2023-01-26 11:40:43	84.85.227.52					<5	Always	Usually	I don't know	Usually	Usually	Usually	I don't know	Never	Always	Sometimes	Usually	Always	Sometimes	Sometimes	I don't know	Usually	Sometimes	Sometimes	Rarely	Always	Usually	Sometimes	Usually	Usually	Usually	Usually	Sometimes	I don't know	Sometimes	Usually	Usually	Usually	I don't know	Usually	Sometimes	Usually	netherlands	315 RA	Doctor	female
118228791992	449482920	2023-01-26 11:38:15	2023-01-26 11:39:50	194.219.68.26					5-10	Usually	Usually	Usually	Usually	Usually	Usually	Sometimes	Sometimes	Sometimes	Sometimes	Usually	Sometimes	Sometimes	Usually	Sometimes	Sometimes	Usually	Usually	Usually	Always	Always	Always	Always	Always	Always	Always	Sometimes	Sometimes	Sometimes	Sometimes	Sometimes	Usually	Usually	Sometimes	Sometimes	Sometimes	greece	55132	dr	male
118228788584	449482920	2023-01-26 11:27:06	2023-01-26 11:34:26	148.196.200.108					5-10	Always	Sometimes	Usually	Usually	Usually	Usually	Sometimes	Usually	Always	Usually	Usually	Always	Sometimes	Usually	Sometimes	Sometimes	Rarely	Rarely	Sometimes	Sometimes	Usually	Rarely	Sometimes	Usually	Sometimes	Sometimes	Sometimes	Always	Sometimes	Always	Usually	Usually	Always	Usually	Sometimes	Usually	Switzerland	2000	Doctor	Male
118228764901	449482920	2023-01-26 10:33:00	2023-01-26 10:56:57	212.205.83.2					>10	Rarely	Usually	Always	Always	Usually	Usually	Always	Sometimes	Always	Usually	Usually	Usually	Rarely	Sometimes	Usually	Always	Rarely	Rarely	Usually	Always	Always	Never	Always	Always	Usually	Rarely	Rarely	Usually	Usually	Always	Always	Always	Sometimes	Always	Never	Always	Greece (HELLAS)	4500	Doctor	Male
118228740135	449482920	2023-01-26 10:07:57	2023-01-26 10:15:01	85.76.47.217					<5	Usually	Sometimes	Sometimes	Always	Rarely	Usually	I don't know	Usually	Usually	Usually	Usually	Always	Usually	Usually	Sometimes	Always	Rarely	Sometimes	Sometimes	Usually	Usually	Sometimes	Sometimes	Usually	Usually	Usually	Sometimes	Sometimes	Usually	Sometimes	Usually	Sometimes	Usually	Usually	Sometimes	Usually	Finland	57130	Nurse	Female
118228733272	449482920	2023-01-26 09:52:27	2023-01-26 10:03:36	82.207.245.142					>10	Rarely	Usually	Never	Rarely	Never	Sometimes	Never	Never	Usually	Rarely	Usually	Usually	Never	Usually	Usually	Never	Never	Never	Always	Usually	Usually	Sometimes	Usually	Never	Rarely	Rarely	Never	Never	Usually	Sometimes	Usually	Always	Usually	Usually	Sometimes	Rarely	Germany	81925	Doctor	male
118228728957	449482920	2023-01-26 09:47:03	2023-01-26 09:56:19	217.96.178.125					<5	Usually	Usually	Always	Usually	Always	Usually	Usually	Sometimes	Usually	Usually	Usually	Always	Sometimes	Always	Sometimes	Always	Always	Sometimes	Usually	Always	Always	Rarely	Usually	Always	Usually	Sometimes	Usually	Always	I don't know	Always	Usually	Always	Rarely	Always	Never	Always	POLAND	93-513	Doctor	Female
118228723490	449482920	2023-01-26 09:38:30	2023-01-26 09:47:20	213.28.228.73					5-10	Sometimes	Sometimes	Sometimes	Usually	I don't know	Sometimes	Sometimes	Usually	Always	Usually	Usually	Usually	Rarely	Rarely	Sometimes	Usually	Sometimes	Sometimes	Usually	Usually	Sometimes	Sometimes	I don't know	Sometimes	Usually	Rarely	Sometimes	Usually	Usually	Usually	Usually	Sometimes	Sometimes	Usually	Sometimes	Usually	Finland	20520	Nurse	Female
118228711428	449482920	2023-01-26 09:22:15	2023-01-26 09:26:41	212.247.96.196					>20	Usually	Usually	Sometimes	Sometimes	Rarely	Sometimes	Sometimes	Rarely	Usually	Never	Rarely	Always	Rarely	Sometimes	Always	Usually	Sometimes	Rarely	Usually	Usually	Sometimes	Rarely	Rarely	Usually	Sometimes	Rarely	Rarely	Sometimes	Usually	Sometimes	Sometimes	Rarely	Sometimes	Sometimes	Sometimes	Rarely	Portugal	3800	Nurse	Male
118228708691	449482920	2023-01-26 09:14:42	2023-01-26 09:21:43	217.20.250.207					5-10	Rarely	Sometimes	Rarely	Usually	Rarely	Rarely	Rarely	Rarely	Rarely	Rarely	Rarely	Usually	Never	Sometimes	Usually	Rarely	Never	Never	Usually	Sometimes	Sometimes	Usually	Always	Rarely	Never	Never	Never	Usually	Usually	Sometimes	Rarely	Never	Always	Usually	Sometimes	Usually	Italy	67051	Doctor	Female
118228707464	449482920	2023-01-26 09:11:21	2023-01-26 09:19:41	46.132.35.184					<5	Usually	Rarely	Rarely	Usually	Always	Always	Usually	Rarely	Always	Never	Rarely	Always	Rarely	Usually	Always	Usually	Rarely	Rarely	Usually	Always	Always	Rarely	Rarely	Usually	Usually	Rarely	Rarely	Sometimes	Rarely	Usually	Sometimes	Usually	Always	Always	Rarely	Sometimes	Finland	33520	Nurse	Male
118228706269	449482920	2023-01-26 09:04:14	2023-01-26 09:17:26	46.11.54.90					5-10	Usually	Sometimes	Usually	Always	Usually	Usually	Sometimes	Sometimes	Usually	Usually	Usually	Usually	Rarely	Always	Always	Always	Sometimes	Sometimes	Sometimes	Always	Usually	Sometimes	Always	Usually	Rarely	Rarely	Sometimes	Usually	Sometimes	Usually	Rarely	Sometimes	Sometimes	Usually	Sometimes	Usually	Croatia	10000	Doctor	Female
[truncated: 290 more rows]
[truncated: 2 more columns]

## Sheet: Hoja1
Hospital procedures are effective at improving flow in the ED									OR
I am less effective at work because of fatigue and burnout									B
[truncated: 34 more rows]
